# Supplementary material for: A reversal coarse-grained analysis with application to an altered functional circuit in depression
Source: Brain Behav. 2013 Sep 22;3(6):637–48. doi: 10.1002/brb3.173 (PMC3868169; doi:10.1002/brb3.173)
Supplement: Supplementary file 3 [file brb30003-0637-SD3.m]

function varargout = bwas(varargin)
% BWAS M-file for bwas.fig
% Creat by YongHu, 2011-10-20
% Last Modified 2011-10-26

% Begin initialization code - DO NOT EDIT
gui_Singleton = 1;
gui_State = struct('gui_Name',       mfilename, ...
    'gui_Singleton',  gui_Singleton, ...
    'gui_OpeningFcn', @bwas_OpeningFcn, ...
    'gui_OutputFcn',  @bwas_OutputFcn, ...
    'gui_LayoutFcn',  [] , ...
    'gui_Callback',   []);
if nargin && ischar(varargin{1})
    gui_State.gui_Callback = str2func(varargin{1});
end

if nargout
    [varargout{1:nargout}] = gui_mainfcn(gui_State, varargin{:});
else
    gui_mainfcn(gui_State, varargin{:});
end
% End initialization code - DO NOT EDIT


% --- Executes just before bwas is made visible.
function bwas_OpeningFcn(hObject, eventdata, handles, varargin)
% This function has no output args, see OutputFcn.
% hObject    handle to figure
% eventdata  reserved - to be defined in a future version of MATLAB
% handles    structure with handles and user data0 (see GUIDATA)
% varargin   command line arguments to bwas (see VARARGIN)

home; % just as clc
fprintf('*\tCurrent Working Directory is: \n\t\t%s\n',pwd);

% sep, sig, spa1, spa2, sim, <merge>, show, auto
%handles.val = [0 0.01 0.03 0.03 1000 1 1 0 0 0 0 0];
%1int_Sig,2int_thre,3R_sep,4R_sig,5R_spa1,6R_spa2,7R_sim,8RSig_perm,9R_show,
%10G_Sep,11G_sig,12G_thre,13G_sim 14G_sig_perm 15Gshow
%16O_sep,17O_sig,18O_spa1,19O_spa2,20O_show
handles.editSep=0;
handles.OddsRSepvalue=0;
handles.GenRiskSep=0;
handles.val=[0.01 0.1 0  0 0.01 0.03 0.03 1000 0.05 1   0 0.01 200 1000 0.01 1     0 0.01 0.03 0.03 1];
movegui(handles.figBwas,'center');
set(handles.figBwas,'Name','BWAS v0.2');
set(handles.txtTitle,'String','Brain Wide Association Study');

% Choose default command line output for bwas
handles.output = hObject;

% Update handles structure
guidata(hObject, handles);

% UIWAIT makes bwas wait for user response (see UIRESUME)
% uiwait(handles.figBwas);


% --- Outputs from this function are returned to the command line.
function varargout = bwas_OutputFcn(hObject, eventdata, handles)
% varargout  cell array for returning output args (see VARARGOUT);
% hObject    handle to figure
% eventdata  reserved - to be defined in a future version of MATLAB
% handles    structure with handles and user data0 (see GUIDATA)

% Get default command line output from handles structure
varargout{1} = handles.output;


% --- Editor function
function editSep_Callback(hObject, eventdata, handles)
% hObject    handle to editSep (see GCBO)
% eventdata  reserved - to be defined in a future version of MATLAB
% handles    structure with handles and user data0 (see GUIDATA)

% Hints: get(hObject,'String') returns contents of editSep as text
%        str2double(get(hObject,'String')) returns contents of editSep as a double

str = str2double(get(gcbo,'String'));
if isscalar(str) && str > 0
    handles.val(4) = str;
else
    handles.val(4) = 0;
    set(hObject,'String','');
end

% Update handles structure
guidata(hObject, handles);


% --- Executes during object creation, after setting all properties.
function editSep_CreateFcn(hObject, eventdata, handles)
% hObject    handle to editSep (see GCBO)
% eventdata  reserved - to be defined in a future version of MATLAB
% handles    empty - handles not created until after all CreateFcns called

% Hint: edit controls usually have a white background on Windows.
%       See ISPC and COMPUTER.
if ispc && isequal(get(hObject,'BackgroundColor'), get(0,'defaultUicontrolBackgroundColor'))
    set(hObject,'BackgroundColor','white');
end


function editSig_Callback(hObject, eventdata, handles)
% hObject    handle to editSig (see GCBO)
% eventdata  reserved - to be defined in a future version of MATLAB
% handles    structure with handles and user data0 (see GUIDATA)

% Hints: get(hObject,'String') returns contents of editSig as text
%        str2double(get(hObject,'String')) returns contents of editSig as a double

str = str2double(get(gcbo,'String'));
if isnan(str) || str > 1 || str < 0
    msgStr = 'Significance level is out of range.';
    uiwait(msgbox(msgStr, 'Warn')); %uicontrol(gcbo);
    handles.val(5) = 0.01;
else
    handles.val(5) = str;
end

set(gcbo,'String', num2str(handles.val(5)));
% Update handles structure
guidata(hObject, handles);


% --- Executes during object creation, after setting all properties.
function editSig_CreateFcn(hObject, eventdata, handles)
% hObject    handle to editSig (see GCBO)
% eventdata  reserved - to be defined in a future version of MATLAB
% handles    empty - handles not created until after all CreateFcns called

% Hint: edit controls usually have a white background on Windows.
%       See ISPC and COMPUTER.
if ispc && isequal(get(hObject,'BackgroundColor'), get(0,'defaultUicontrolBackgroundColor'))
    set(hObject,'BackgroundColor','white');
end


function editSpa1_Callback(hObject, eventdata, handles)
% hObject    handle to editSpa1 (see GCBO)
% eventdata  reserved - to be defined in a future version of MATLAB
% handles    structure with handles and user data0 (see GUIDATA)

% Hints: get(hObject,'String') returns contents of editSpa1 as text
%        str2double(get(hObject,'String')) returns contents of editSpa1 as a double

str = str2double(get(gcbo,'String'));
if isnan(str) || str > 1 || str < 0
    msgStr = 'Sparsity vaule is out of range.';
    uiwait(msgbox(msgStr, 'Warn')); %uicontrol(gcbo);
    handles.val(6) = 0.03;
else
    handles.val(6) = str;
end

set(gcbo,'String', num2str(handles.val(6)));
% Update handles structure
guidata(hObject, handles);

% --- Executes during object creation, after setting all properties.
function editSpa1_CreateFcn(hObject, eventdata, handles)
% hObject    handle to editSpa1 (see GCBO)
% eventdata  reserved - to be defined in a future version of MATLAB
% handles    empty - handles not created until after all CreateFcns called

% Hint: edit controls usually have a white background on Windows.
%       See ISPC and COMPUTER.
if ispc && isequal(get(hObject,'BackgroundColor'), get(0,'defaultUicontrolBackgroundColor'))
    set(hObject,'BackgroundColor','white');
end

function editSpa2_Callback(hObject, eventdata, handles)
% hObject    handle to editSpa2 (see GCBO)
% eventdata  reserved - to be defined in a future version of MATLAB
% handles    structure with handles and user data0 (see GUIDATA)

% Hints: get(hObject,'String') returns contents of editSpa2 as text
%        str2double(get(hObject,'String')) returns contents of editSpa2 as a double

str = str2double(get(gcbo,'String'));
if isnan(str) || str > 1 || str < 0
    msgStr = 'Sparsity vaule is out of range.';
    uiwait(msgbox(msgStr, 'Warn')); %uicontrol(gcbo);
    handles.val(7) = 0.03;
else
    handles.val(7) = str;
end

set(gcbo,'String', num2str(handles.val(7)));
% Update handles structure
guidata(hObject, handles);

% --- Executes during object creation, after setting all properties.
function editSpa2_CreateFcn(hObject, eventdata, handles)
% hObject    handle to editSpa2 (see GCBO)
% eventdata  reserved - to be defined in a future version of MATLAB
% handles    empty - handles not created until after all CreateFcns called

% Hint: edit controls usually have a white background on Windows.
%       See ISPC and COMPUTER.
if ispc && isequal(get(hObject,'BackgroundColor'), get(0,'defaultUicontrolBackgroundColor'))
    set(hObject,'BackgroundColor','white');
end

function editSim_Callback(hObject, eventdata, handles)
% hObject    handle to editSim (see GCBO)
% eventdata  reserved - to be defined in a future version of MATLAB
% handles    structure with handles and user data0 (see GUIDATA)

% Hints: get(hObject,'String') returns contents of editSim as text
%        str2double(get(hObject,'String')) returns contents of editSim as a double

str = round(str2double(get(gcbo,'String')));
if isnan(str) || str < 0
    msgStr = 'Sim of permutation test must be great than 0.';
    uiwait(msgbox(msgStr, 'Warn')); % uicontrol(gcbo);
    handles.val(8) = 1000;
else
    handles.val(8) = str;
end

set(gcbo,'String', num2str(handles.val(8)));
% Update handles structure
guidata(hObject, handles);

% --- Executes during object creation, after setting all properties.
function editSim_CreateFcn(hObject, eventdata, handles)
% hObject    handle to editSim (see GCBO)
% eventdata  reserved - to be defined in a future version of MATLAB
% handles    empty - handles not created until after all CreateFcns called

% Hint: edit controls usually have a white background on Windows.
%       See ISPC and COMPUTER.
if ispc && isequal(get(hObject,'BackgroundColor'), get(0,'defaultUicontrolBackgroundColor'))
    set(hObject,'BackgroundColor','white');
end


% --- Executes on button press in chkShow.
function chkShow_Callback(hObject, eventdata, handles)
% hObject    handle to chkShow (see GCBO)
% eventdata  reserved - to be defined in a future version of MATLAB
% handles    structure with handles and user data0 (see GUIDATA)

% Hint: get(hObject,'Value') returns toggle state of chkShow

handles.val(10) = get(gcbo,'Value');

% Update handles structure
guidata(hObject, handles);


function editInput_Callback(hObject, eventdata, handles)
% hObject    handle to editInput (see GCBO)
% eventdata  reserved - to be defined in a future version of MATLAB
% handles    structure with handles and user data0 (see GUIDATA)

% Hints: get(hObject,'String') returns contents of editInput as text
%        str2double(get(hObject,'String')) returns contents of editInput as a double


% --- Executes during object creation, after setting all properties.
function editInput_CreateFcn(hObject, eventdata, handles)
% hObject    handle to editInput (see GCBO)
% eventdata  reserved - to be defined in a future version of MATLAB
% handles    empty - handles not created until after all CreateFcns called

% Hint: edit controls usually have a white background on Windows.
%       See ISPC and COMPUTER.
if ispc && isequal(get(hObject,'BackgroundColor'), get(0,'defaultUicontrolBackgroundColor'))
    set(hObject,'BackgroundColor','white');
end


% --- Executes on button press in btnInput.
function btnInput_Callback(hObject, eventdata, handles)
% hObject    handle to btnInput (see GCBO)
% eventdata  reserved - to be defined in a future version of MATLAB
% handles    structure with handles and user data0 (see GUIDATA)
[fname, pname, fid] = uigetfile({'*.mat','MAT-files (*.mat)'}, ...
    'Pick a file', 'MultiSelect', 'off');
if fid~=0
    fp = fullfile(pname,fname); % file path
    set(gcbo,'UserData',fp);
    set(handles.editInput,'String',fp);
    
    % Update handles structure
    guidata(hObject, handles);
end


function editSourceLData_Callback(hObject, eventdata, handles)
% hObject    handle to editSourceLData (see GCBO)
% eventdata  reserved - to be defined in a future version of MATLAB
% handles    structure with handles and user data (see GUIDATA)

% Hints: get(hObject,'String') returns contents of editSourceLData as text
%        str2double(get(hObject,'String')) returns contents of editSourceLData as a double


% --- Executes during object creation, after setting all properties.
function editSourceLData_CreateFcn(hObject, eventdata, handles)
% hObject    handle to editSourceLData (see GCBO)
% eventdata  reserved - to be defined in a future version of MATLAB
% handles    empty - handles not created until after all CreateFcns called

% Hint: edit controls usually have a white background on Windows.
%       See ISPC and COMPUTER.
if ispc && isequal(get(hObject,'BackgroundColor'), get(0,'defaultUicontrolBackgroundColor'))
    set(hObject,'BackgroundColor','white');
end


% --- Executes on button press in bntSourceLData.
function bntSourceLData_Callback(hObject, eventdata, handles)
% hObject    handle to bntSourceLData (see GCBO)
% eventdata  reserved - to be defined in a future version of MATLAB
% handles    structure with handles and user data (see GUIDATA)

% Hint: get(hObject,'Value') returns toggle state of bntSourceLData

[fname, pname, fid] = uigetfile({'*.mat','MAT-files (*.mat)'}, ...
    'Pick a file', 'MultiSelect', 'off');
if fid~=0
    fp = fullfile(pname,fname); % file path
    set(gcbo,'UserData',fp);
    set(handles.editSourceLData,'String',fp);
    
    % Update handles structure
    guidata(hObject, handles);
end

function IntensitySig_Callback(hObject, eventdata, handles)
% hObject    handle to IntensitySig (see GCBO)
% eventdata  reserved - to be defined in a future version of MATLAB
% handles    structure with handles and user data (see GUIDATA)

% Hints: get(hObject,'String') returns contents of IntensitySig as text
%        str2double(get(hObject,'String')) returns contents of IntensitySig as a double

str = str2double(get(gcbo,'String'));
if isnan(str) || str > 1 || str < 0
    msgStr = 'Significance level is out of range.';
    uiwait(msgbox(msgStr, 'Warn')); %uicontrol(gcbo);
    handles.val(1) = 0.01;
else
    handles.val(1) = str;
end
set(gcbo,'String', num2str(handles.val(1)));
guidata(hObject, handles);

% --- Executes during object creation, after setting all properties.
function IntensitySig_CreateFcn(hObject, eventdata, handles)
% hObject    handle to IntensitySig (see GCBO)
% eventdata  reserved - to be defined in a future version of MATLAB
% handles    empty - handles not created until after all CreateFcns called

% Hint: edit controls usually have a white background on Windows.
%       See ISPC and COMPUTER.
if ispc && isequal(get(hObject,'BackgroundColor'), get(0,'defaultUicontrolBackgroundColor'))
    set(hObject,'BackgroundColor','white');
end


function IntensityThre_Callback(hObject, eventdata, handles)
% hObject    handle to IntensityThre (see GCBO)
% eventdata  reserved - to be defined in a future version of MATLAB
% handles    structure with handles and user data (see GUIDATA)

% Hints: get(hObject,'String') returns contents of IntensityThre as text
%        str2double(get(hObject,'String')) returns contents of IntensityThre as a double
str = str2double(get(gcbo,'String'));
if isnan(str) || str > 1 || str < 0
    msgStr = 'The threshold is out of range.';
    uiwait(msgbox(msgStr, 'Warn')); %uicontrol(gcbo);
    handles.val(2) = 0.1;
else
    handles.val(2) = str;
end
set(gcbo,'String', num2str(handles.val(2)));
guidata(hObject, handles);


% --- Executes during object creation, after setting all properties.
function IntensityThre_CreateFcn(hObject, eventdata, handles)
% hObject    handle to IntensityThre (see GCBO)
% eventdata  reserved - to be defined in a future version of MATLAB
% handles    empty - handles not created until after all CreateFcns called

% Hint: edit controls usually have a white background on Windows.
%       See ISPC and COMPUTER.
if ispc && isequal(get(hObject,'BackgroundColor'), get(0,'defaultUicontrolBackgroundColor'))
    set(hObject,'BackgroundColor','white');
end

function SourceSep_Callback(hObject, eventdata, handles)
str = str2double(get(gcbo,'String'));
if isscalar(str) && str > 0
    handles.val(3) = str;
else
    handles.val(3) = 0;
    set(hObject,'String','');
end
% Update handles structure
guidata(hObject, handles);


% --- Executes during object creation, after setting all properties.
function SourceSep_CreateFcn(hObject, eventdata, handles)
% hObject    handle to SourceSep (see GCBO)
% eventdata  reserved - to be defined in a future version of MATLAB
% handles    empty - handles not created until after all CreateFcns called

% Hint: edit controls usually have a white background on Windows.
%       See ISPC and COMPUTER.
if ispc && isequal(get(hObject,'BackgroundColor'), get(0,'defaultUicontrolBackgroundColor'))
    set(hObject,'BackgroundColor','white');
end


function OddsRSpars_Callback(hObject, eventdata, handles)
% hObject    handle to OddsRSpars (see GCBO)
% eventdata  reserved - to be defined in a future version of MATLAB
% handles    structure with handles and user data (see GUIDATA)

% Hints: get(hObject,'String') returns contents of OddsRSpars as text
%        str2double(get(hObject,'String')) returns contents of OddsRSpars as a double
str = str2double(get(gcbo,'String'));
if isnan(str) || str > 1 || str < 0
    msgStr = 'Sparsity vaule is out of range.';
    uiwait(msgbox(msgStr, 'Warn')); %uicontrol(gcbo);
    handles.val(19) = 0.03;
else
    handles.val(19) = str;
end

set(gcbo,'String', num2str(handles.val(19)));
% Update handles structure
guidata(hObject, handles);


% --- Executes during object creation, after setting all properties.
function OddsRSpars_CreateFcn(hObject, eventdata, handles)
% hObject    handle to OddsRSpars (see GCBO)
% eventdata  reserved - to be defined in a future version of MATLAB
% handles    empty - handles not created until after all CreateFcns called

% Hint: edit controls usually have a white background on Windows.
%       See ISPC and COMPUTER.
if ispc && isequal(get(hObject,'BackgroundColor'), get(0,'defaultUicontrolBackgroundColor'))
    set(hObject,'BackgroundColor','white');
end


function OddsSpars2_Callback(hObject, eventdata, handles)
% hObject    handle to OddsSpars2 (see GCBO)
% eventdata  reserved - to be defined in a future version of MATLAB
% handles    structure with handles and user data (see GUIDATA)

% Hints: get(hObject,'String') returns contents of OddsSpars2 as text
%        str2double(get(hObject,'String')) returns contents of OddsSpars2 as a double
str = str2double(get(gcbo,'String'));
if isnan(str) || str > 1 || str < 0
    msgStr = 'Sparsity vaule is out of range.';
    uiwait(msgbox(msgStr, 'Warn')); %uicontrol(gcbo);
    handles.val(20) = 0.03;
else
    handles.val(20) = str;
end

set(gcbo,'String', num2str(handles.val(20)));
% Update handles structure
guidata(hObject, handles);

% --- Executes during object creation, after setting all properties.
function OddsSpars2_CreateFcn(hObject, eventdata, handles)
% hObject    handle to OddsSpars2 (see GCBO)
% eventdata  reserved - to be defined in a future version of MATLAB
% handles    empty - handles not created until after all CreateFcns called

% Hint: edit controls usually have a white background on Windows.
%       See ISPC and COMPUTER.
if ispc && isequal(get(hObject,'BackgroundColor'), get(0,'defaultUicontrolBackgroundColor'))
    set(hObject,'BackgroundColor','white');
end


function OddsRSigLevel_Callback(hObject, eventdata, handles)
% hObject    handle to OddsRSigLevel (see GCBO)
% eventdata  reserved - to be defined in a future version of MATLAB
% handles    structure with handles and user data (see GUIDATA)

% Hints: get(hObject,'String') returns contents of OddsRSigLevel as text
%        str2double(get(hObject,'String')) returns contents of OddsRSigLevel as a double
str = str2double(get(gcbo,'String'));
if isnan(str) || str > 1 || str < 0
    msgStr = 'Significant level is out of range.';
    uiwait(msgbox(msgStr, 'Warn')); %uicontrol(gcbo);
    handles.val(18) = 0.05;
else
    handles.val(18) = str;
end

set(gcbo,'String', num2str(handles.val(18)));
% Update handles structure
guidata(hObject, handles);


% --- Executes during object creation, after setting all properties.
function OddsRSigLevel_CreateFcn(hObject, eventdata, handles)
% hObject    handle to OddsRSigLevel (see GCBO)
% eventdata  reserved - to be defined in a future version of MATLAB
% handles    empty - handles not created until after all CreateFcns called

% Hint: edit controls usually have a white background on Windows.
%       See ISPC and COMPUTER.
if ispc && isequal(get(hObject,'BackgroundColor'), get(0,'defaultUicontrolBackgroundColor'))
    set(hObject,'BackgroundColor','white');
end


% --- Executes on button press in chkOddsShow.
function chkOddsShow_Callback(hObject, eventdata, handles)
% hObject    handle to chkOddsShow (see GCBO)
% eventdata  reserved - to be defined in a future version of MATLAB
% handles    structure with handles and user data (see GUIDATA)

% Hint: get(hObject,'Value') returns toggle state of chkOddsShow

handles.val(21) = get(gcbo,'Value');
% Update handles structure
guidata(hObject, handles);


function OddsRSepValue_Callback(hObject, eventdata, handles)

str = str2double(get(gcbo,'String'));
if isscalar(str) && str > 0
    handles.val(17) = str;
else
    handles.val(17) = 0;
    set(hObject,'String','');
end
% Update handles structure
guidata(hObject, handles);


% --- Executes during object creation, after setting all properties.
function OddsRSepValue_CreateFcn(hObject, eventdata, handles)
% hObject    handle to OddsRSepValue (see GCBO)
% eventdata  reserved - to be defined in a future version of MATLAB
% handles    empty - handles not created until after all CreateFcns called

% Hint: edit controls usually have a white background on Windows.
%       See ISPC and COMPUTER.
if ispc && isequal(get(hObject,'BackgroundColor'), get(0,'defaultUicontrolBackgroundColor'))
    set(hObject,'BackgroundColor','white');
end


function GenRiskSep_Callback(hObject, eventdata, handles)
str = str2double(get(gcbo,'String'));
if isscalar(str) && str > 0
    handles.val(11) = str;
else
    handles.val(11) = 0;
    set(hObject,'String','');
end
% Update handles structure
guidata(hObject, handles);


% --- Executes during object creation, after setting all properties.
function GenRiskSep_CreateFcn(hObject, eventdata, handles)
% hObject    handle to GenRiskSep (see GCBO)
% eventdata  reserved - to be defined in a future version of MATLAB
% handles    empty - handles not created until after all CreateFcns called

% Hint: edit controls usually have a white background on Windows.
%       See ISPC and COMPUTER.
if ispc && isequal(get(hObject,'BackgroundColor'), get(0,'defaultUicontrolBackgroundColor'))
    set(hObject,'BackgroundColor','white');
end


function GenRiskThre_Callback(hObject, eventdata, handles)
str = str2double(get(gcbo,'String'));
if isscalar(str) && str > 0
    handles.val(13) = str;
else
    handles.val(13) = 200;
    set(hObject,'String',num2str(handles.val(13)));
end
% Update handles structure
guidata(hObject, handles);


% --- Executes during object creation, after setting all properties.
function GenRiskThre_CreateFcn(hObject, eventdata, handles)
% hObject    handle to GenRiskThre (see GCBO)
% eventdata  reserved - to be defined in a future version of MATLAB
% handles    empty - handles not created until after all CreateFcns called

% Hint: edit controls usually have a white background on Windows.
%       See ISPC and COMPUTER.
if ispc && isequal(get(hObject,'BackgroundColor'), get(0,'defaultUicontrolBackgroundColor'))
    set(hObject,'BackgroundColor','white');
end

function G_permSig_Callback(hObject, eventdata, handles)
str = str2double(get(gcbo,'String'));
if isnan(str) || str > 1 || str < 0
    msgStr = 'Significant level is out of range.';
    uiwait(msgbox(msgStr, 'Warn')); %uicontrol(gcbo);
    handles.val(15) = 0.01;
else
    handles.val(15) = str;
end

set(gcbo,'String', num2str(handles.val(15)));
% Update handles structure
guidata(hObject, handles);


% --- Executes during object creation, after setting all properties.
function G_permSig_CreateFcn(hObject, eventdata, handles)
% hObject    handle to G_permSig (see GCBO)
% eventdata  reserved - to be defined in a future version of MATLAB
% handles    empty - handles not created until after all CreateFcns called

% Hint: edit controls usually have a white background on Windows.
%       See ISPC and COMPUTER.
if ispc && isequal(get(hObject,'BackgroundColor'), get(0,'defaultUicontrolBackgroundColor'))
    set(hObject,'BackgroundColor','white');
end


% --- Executes on button press in chkGenRiskShow.
function chkGenRiskShow_Callback(hObject, eventdata, handles)
% hObject    handle to chkGenRiskShow (see GCBO)
% eventdata  reserved - to be defined in a future version of MATLAB
% handles    structure with handles and user data (see GUIDATA)

% Hint: get(hObject,'Value') returns toggle state of chkGenRiskShow

handles.val(16) = get(gcbo,'Value');

% Update handles structure
guidata(hObject, handles);


function GenRiskSig_Callback(hObject, eventdata, handles)
str = str2double(get(gcbo,'String'));
if isnan(str) || str > 1 || str < 0
    msgStr = 'Significant level is out of range.';
    uiwait(msgbox(msgStr, 'Warn')); %uicontrol(gcbo);
    handles.val(12) = 0.01;
else
    handles.val(12) = str;
end

set(gcbo,'String', num2str(handles.val(12)));
% Update handles structure
guidata(hObject, handles);


% --- Executes during object creation, after setting all properties.
function GenRiskSig_CreateFcn(hObject, eventdata, handles)
% hObject    handle to GenRiskSig (see GCBO)
% eventdata  reserved - to be defined in a future version of MATLAB
% handles    empty - handles not created until after all CreateFcns called

% Hint: edit controls usually have a white background on Windows.
%       See ISPC and COMPUTER.
if ispc && isequal(get(hObject,'BackgroundColor'), get(0,'defaultUicontrolBackgroundColor'))
    set(hObject,'BackgroundColor','white');
end


function GenRiskSim_Callback(hObject, eventdata, handles)
str = round(str2double(get(gcbo,'String')));
if isnan(str) || str < 0
    msgStr = 'Sim of permutation test must be great than 0.';
    uiwait(msgbox(msgStr, 'Warn')); % uicontrol(gcbo);
    handles.val(14) = 1000;
else
    handles.val(14) = str;
end

set(gcbo,'String', num2str(handles.val(14)));
% Update handles structure
guidata(hObject, handles);


% --- Executes during object creation, after setting all properties.
function GenRiskSim_CreateFcn(hObject, eventdata, handles)
% hObject    handle to GenRiskSim (see GCBO)
% eventdata  reserved - to be defined in a future version of MATLAB
% handles    empty - handles not created until after all CreateFcns called

% Hint: edit controls usually have a white background on Windows.
%       See ISPC and COMPUTER.
if ispc && isequal(get(hObject,'BackgroundColor'), get(0,'defaultUicontrolBackgroundColor'))
    set(hObject,'BackgroundColor','white');
end

function RiskDSigP_Callback(hObject, eventdata, handles)
str = str2double(get(gcbo,'String'));
if isnan(str) || str > 1 || str < 0
    msgStr = 'Significant level is out of range.';
    uiwait(msgbox(msgStr, 'Warn')); %uicontrol(gcbo);
    handles.val(9) = 0.05;
else
    handles.val(9) = str;
end

set(gcbo,'String', num2str(handles.val(9)));
% Update handles structure
guidata(hObject, handles);

% --- Executes during object creation, after setting all properties.
function RiskDSigP_CreateFcn(hObject, eventdata, handles)
% hObject    handle to RiskDSigP (see GCBO)
% eventdata  reserved - to be defined in a future version of MATLAB
% handles    empty - handles not created until after all CreateFcns called

% Hint: edit controls usually have a white background on Windows.
%       See ISPC and COMPUTER.
if ispc && isequal(get(hObject,'BackgroundColor'), get(0,'defaultUicontrolBackgroundColor'))
    set(hObject,'BackgroundColor','white');
end


% --- Executes on button press in btnQuit.
function btnQuit_Callback(hObject, eventdata, handles)
% hObject    handle to btnQuit (see GCBO)
% eventdata  reserved - to be defined in a future version of MATLAB
% handles    structure with handles and user data0 (see GUIDATA)

if ishandle(handles.figBwas),
    closereq;       % the same as delete(handles.figBwas);
end
fprintf('*\tBye for now ...\n');


% --- Executes on button press in btnRun.
function btnRun_Callback(hObject, eventdata, handles)
% hObject    handle to btnRun (see GCBO)
% eventdata  reserved - to be defined in a future version of MATLAB
% handles    structure with handles and user data0 (see GUIDATA)

fp1 = get(handles.btnInput,'UserData');
fp2 = get(handles.bntSourceLData,'UserData');
if (isempty(fp1) || ~exist(fp1,'file'))&& (isempty(fp2) || ~exist(fp2,'file'))
    msgStr = 'Please Input a valid Mat-file!';
    uiwait(msgbox(msgStr, 'Warn'));
    uicontrol(handles.btnInput);
    return;
end


if ~isempty(fp1)&&exist(fp1,'file')
    % try
    fprintf('\n*\tBegin load file ...\n');
    % >> load data0 to variable "data0"
    tmpData  = load( fp1 );  % note: theData is a struct-arry!!!
    tmpField = fieldnames(tmpData);
    eval(['data0 = tmpData.',tmpField{1},';']);
    clear tmp*
    
    if ndims(data0) ~= 3
        msgStr = 'Your Input must be a 3D matrix!';
        uiwait(msgbox(msgStr, 'Warn'));
        uicontrol(handles.btnInput);
        return;
    end
    [time, reg, sub] = size(data0);
    
    if handles.val(4) == 0
        fprintf('\n*\tRisk difference will not analyse\n');
    else
        fprintf('\n*\tAnalyse Risk Difference\n');
        fprintf('\n*\tPlease ensure your input data is a time series matrix or a binary matrix!\n');
        if any(data0~=0 & data0~=1)
            fprintf('*\tStart computing partial-correlation matrix ...\n');
            cm = zeros(reg, reg, sub); % correlation matrix
            pv = cm;    % p-value
            tm = cm;    % result of the test
            
            for n = 1:sub
                [cm(:,:,n), pv(:,:,n)] = corrcoef(data0(:,:,n));
            end
            
            for n = 1:sub
                fprintf('*\t--> %d <-- \n',n);
                
                tm(:,:,n) = (pv(:,:,n) < handles.val(5));
                [idx,idy] = find(tril(tm(:,:,n), -1));
                for k = 1:length(idx)
                    for r = 1:reg
                        if r~=idx(k) && r~=idy(k)
                            [pc, p] = partialcorr(data0(:,idx(k),n),data0(:,idy(k),n),data0(:,r,n));
                            if p > handles.val(5)
                                tm(idx(k),idy(k),n) = 0;
                                tm(idy(k),idx(k),n) = 0;
                                break;
                            end
                        end
                    end
                end
            end
            
            % >> save T-matrix "tm" to output file
            [pname, fname] = fileparts( fp1 );
            outname = fullfile(pwd, strcat('resBWAS_',fname,'_tm'));
            save(outname,'tm');
            fprintf('*\tT-matrix is:< %s. >\n\n',outname);
        else
            tm = data0;
        end
        
        fprintf('*\tStart calculating score of particular link ...\n');
        tmp = (1:sub) < (handles.val(4) + 0.0001);
        pm  = sum(tm(:,:,tmp),3);   % patient matrix
        nm  = sum(tm(:,:,~tmp),3);  % normal  matrix
        
        % >> tranform to 0-1 matrix
        [pm01, per] = to01(pm, handles.val(6));
        set(handles.editSpa1,'String',num2str(per));
        handles.val(6) = per;
        
        [nm01, per] = to01(nm, handles.val(7));
        set(handles.editSpa2,'String',num2str(per));
        handles.val(7) = per;
        fprintf('*\tThe true sparsity of net is:\n');
        fprintf('*\t\t(net1)%0.3f%%, (net2)%0.3f%%\n', 100*handles.val(6:7));
        
        % >> score of particular link
        nump  = fix(handles.val(4));  % number of patient
        plink = (pm01|nm01);     % particular link
        score = (nm/(sub - nump) - pm/nump).*plink;
        [II, JJ, VAL] = find(tril(score,-1));
        score_link = sortrows([II JJ VAL abs(VAL)], -4);
        score_link(:,end) = [];
        fprintf('*\tAll %d particular-links: (net1)%d, (net2)%d \n\n',...
            size(II,1), sum(VAL>0), sum(VAL<0));
        
        % >> permutation test for  particular links
        fprintf('\n*\tPermutation test for particular links...\n');
        rec_m = zeros(length(score_link),1);
        for n = 1:handles.val(8)
            rand_sub = randperm(sub);
            rand_pm = sum(tm(:,:,rand_sub(1:nump)),3);
            rand_nm = sum(tm(:,:,rand_sub(nump+1:end)),3);
            
            rand_score = (rand_nm/(sub - nump) - rand_pm/nump).*plink;
            I=score_link(:,1);
            J=score_link(:,2);
            %id=sub2ind(rand_score,I,J);
            nn=size(I,1);
            for i=1:nn
                if rand_score(I(i),J(i))*score_link(i,3)>0
                    rec_m(i)=rec_m(i)+(abs(rand_score(I(i),J(i)))>abs(score_link(i,3)));
                else
                    rec_m(i)=rec_m(i)+0;
                end
            end
        end
        permtest_link = rec_m/handles.val(8);
        score_link(:,4)=permtest_link;
        idp=find(permtest_link<handles.val(9));
        np=size(idp,1);
        plink1=zeros(90,90);
        for i=1:np
            plink1(score_link(idp(i),1),score_link(idp(i),2))=1;
        end
        
        clear I J i idp np
        
        % >> compute path & score of them
        fprintf('*\tCalculating score of path ...');
        fprintf('\n*\tNet1 Path \n');
        %I=find(score_link(4)<)
        allpath_p = search_path(pm01.*plink1);
        score_path_p = path_score(allpath_p, score);
        fprintf('\n*\tNet2 Path \n');
        allpath_n = search_path(nm01.*plink1);
        score_path_n = path_score(allpath_n, score);
        
        % >> permutation test
        fprintf('\n*\tPermutation test ...\n');
        rec_pm = zeros(length(allpath_p),1);
        rec_nm = zeros(length(allpath_n),1);
        for n = 1:handles.val(8)
            %         if rand > 0.99
            %             fprintf('*\t ... %0.2f%% ... \n',100*n/handles.val(7));
            %         end
            rand_sub = randperm(sub);
            rand_pm = sum(tm(:,:,rand_sub(1:nump)),3);
            rand_nm = sum(tm(:,:,rand_sub(nump+1:end)),3);
            
            rand_score = (rand_nm/(sub - nump) - rand_pm/nump).*plink1;
            rs_pm = path_score(allpath_p, rand_score);
            rs_nm = path_score(allpath_n, rand_score);
            
            rec_pm = rec_pm + (rs_pm<=score_path_p);
            rec_nm = rec_nm + (rs_nm>=score_path_n);
        end
        permtest_p = rec_pm/handles.val(8);
        permtest_n = rec_nm/handles.val(8);
        
        % >> RSN1-RSN6 socre
        fprintf('\n*\tRSNGroup score calculation ...\n');
        score_RSN = zeros(6,1);
        if exist('bwasRSN_Group.mat','file')
            load('bwasRSN_Group.mat');  % load RSNGroup index
            for n = 1:6
                eval(['id = group',num2str(n),';']);
                score_RSN(n) = sum(sum(abs(score(id,id)).*plink1(id,id)))/2;
            end
            fprintf('*\tRSNGroup Score(1-6) is:\n');
            fprintf('*\t\t%0.2f  %0.2f  %0.2f  %0.2f  %0.2f  %0.2f\n\n',score_RSN);
        else
            fprintf('*\tWARNING: No RSNGroup-mat data0 exsit ...\n*\n');
        end
        
        % >> efficiency
        fprintf('*\tStart efficiency calculation ... \n');
        [tmp, pm_eglobal] = GEfficiency(pm01);
        [tmp, pm_elocal ] = LEfficiency(pm01);
        
        [tmp, nm_eglobal] = GEfficiency(nm01);
        [tmp, nm_elocal ] = LEfficiency(nm01);
        
        % >> figure result
        if handles.val(10) == 1 % figure
            %pcolor(score);  colorbar;
            
            figure('Name','RiskDiff_BWAS_Link');
            id2=(score_link(:,4)<handles.val(9));
            slink = score_link(:,3).*id2; slink(slink==0)=[];
            slink = slink(end:-1:1);
            barh(slink.*(slink>0), 'b');    hold on;
            barh(slink.*(slink<0),'r');  hold off;
            title('Particular Link Score');
            
            figure('Name','RiskDiff_BWAS_RSN');
            barh(score_RSN);
            title('RSNGroup Score');
        end
        
       options = handles.val(4:10); %options(8) = [];
        % >> save to output file
        fprintf('*\tOutput result ...\n');
        [pname, fname] = fileparts( fp1 );
        outname = fullfile(pwd, strcat('RiskDiffBWAS_',fname,datestr(now,'mmdd_HHMM')));
        save(outname,'score','pm*','nm*','score*','allpath*','permtest*','options');
        fprintf('*\tResult is:\n\t\t%s.mat\n',outname);
        fprintf('*\tDone ... \n\n');
    end
    
        %%%%%%%%%%%%%Generalized Risk Difference Analysis%%%%%%%%%%%%%%
    if handles.val(11)==0
        fprintf('\n*\tGeneralized risk difference will not analyse\n');
    else
        fprintf('\n*\tAnalyse generalize risk difference\n');
        fprintf('\n*\tPlease ensure your input data is a time series matrix or a correlation coefficient matrix!\n');
        if time~=reg && handles.val(4)==0
            fprintf('*\tStart computing partial-correlation matrix ...\n');
            cm = zeros(reg, reg, sub); % correlation matrix
            pv = cm;    % p-value
            tm = cm;    % result of the test
            
            for n = 1:sub
                [cm(:,:,n), pv(:,:,n)] = corrcoef(data0(:,:,n));
            end
            
            for n = 1:sub
                fprintf('*\t--> %d <-- \n',n);
                
                tm(:,:,n) = (pv(:,:,n) < handles.val(12));
                [idx,idy] = find(tril(tm(:,:,n), -1));
                for k = 1:length(idx)
                    for r = 1:reg
                        if r~=idx(k) && r~=idy(k)
                            [pc, p] = partialcorr(data0(:,idx(k),n),data0(:,idy(k),n),data0(:,r,n));
                            if abs(cm(i,j,n))>abs(pc)
                                cm(i,j,n)=pc;
                            end
                        end
                    end
                end
            end
            
            % >> save T-matrix "tm" to output file
            [pname, fname] = fileparts( fp1 );
            outname = fullfile(pwd, strcat('resBWAS_',fname,'_tm'));
            save(outname,'cm');
            fprintf('*\tT-matrix is:< %s. >\n\n',outname);
            tm2=cm;
        else
            tm2 = data0;
        end
        fprintf('*\tCalculating generalized risk difference\n');
        tmp = (1:sub) < (handles.val(11) + 0.0001);
        pm=zeros(90);
        nm=zeros(90);
        pm  = sum(tm2(:,:,tmp),3);   % patient matrix
        nm  = sum(tm2(:,:,~tmp),3);  % normal  matrix
        nump  = fix(handles.val(11));  % number of patient
        scoreG = (nm/(sub - nump) - pm/nump);
        [II, JJ, VAL] = find(tril(scoreG,-1));
        scoreG_link = sortrows([II JJ VAL abs(VAL)], -4);
        scoreG_link(handles.val(13)+1:end,:) = [];
        fprintf('*\tAll %d particular-links: (net1)%d, (net2)%d \n\n',...
            size(II,1), sum(VAL>0), sum(VAL<0));
        
        % >> permutation test for  particular links
        fprintf('\n*\tPermutation test for particular links...\n');
        rec_m = zeros(length(scoreG_link),1);
        for n = 1:handles.val(14)
            rand_sub = randperm(sub);
            rand_pm = sum(tm2(:,:,rand_sub(1:nump)),3);
            rand_nm = sum(tm2(:,:,rand_sub(nump+1:end)),3);
            
            rand_scoreG = (rand_nm/(sub - nump) - rand_pm/nump);
            I=scoreG_link(:,1);
            J=scoreG_link(:,2);
            %id=sub2ind(rand_score,I,J);
            nn=size(I,1);
            for i=1:nn
                if rand_scoreG(I(i),J(i))*scoreG_link(i,3)>0
                    rec_m(i)=rec_m(i)+(abs(rand_scoreG(I(i),J(i)))>abs(scoreG_link(i,3)));
                else
                    rec_m(i)=rec_m(i)+0;
                end
            end
        end
        permtest_link = rec_m/handles.val(14);
        scoreG_link(:,4)=permtest_link;
        idp=find(permtest_link<handles.val(15));
        np=size(idp,1);
        plink1=zeros(90,90);
        for i=1:np
            plink1(scoreG_link(idp(i),1),scoreG_link(idp(i),2))=1;
        end
        
        clear I J i idp np
        
        % >> RSN1-RSN6 socre
        fprintf('\n*\tRSNGroup score calculation ...\n');
        scoreG_RSN = zeros(6,1);
        if exist('bwasRSN_Group.mat','file')
            load('bwasRSN_Group.mat');  % load RSNGroup index
            for n = 1:6
                eval(['id = group',num2str(n),';']);
                scoreG_RSN(n) = sum(sum(abs(scoreG(id,id)).*plink1(id,id)))/2;
            end
            fprintf('*\tG_RSNGroup Score(1-6) is:\n');
            fprintf('*\t\t%0.2f  %0.2f  %0.2f  %0.2f  %0.2f  %0.2f\n\n',scoreG_RSN);
            
        else
            fprintf('*\tWARNING: No RSNGroup-mat data0 exsit ...\n*\n');
        end
        
        % >> figure result
        if handles.val(16) == 1 % figure
            %pcolor(score);  colorbar;
            
            figure('Name','G_RiskDiff_BWAS_Link');
            id2=(scoreG_link(:,4)<handles.val(15));
            slink =scoreG_link(:,3).*id2; slink(slink==0)=[];
            slink = slink(end:-1:1);
            barh(slink.*(slink>0), 'b');    hold on;
            barh(slink.*(slink<0),'r');  hold off;
            title('Particular Link Score');
            
            figure('Name','G_RiskDiff_BWAS_RSN');
            barh(scoreG_RSN);
            title('G_RSNGroup Score');
        end
        
        options = handles.val(11:16); %options(8) = [];
        % >> save to output file
        fprintf('*\tOutput result ...\n');
        [pname, fname] = fileparts( fp1 );
        outname = fullfile(pwd, strcat('G_RiskDiffBWAS_',fname,datestr(now,'mmdd_HHMM')));
        save(outname,'scoreG','scoreG*','options');
        fprintf('*\tResult is:\n\t\t%s.mat\n',outname);
        fprintf('*\tDone ... \n\n');
    end
    
    
    %%%%%%%%%%%%%%%%%%%%%%%%%%%%%%%%%%%%% Odds Ratio Analysis%%%%%%%%
    
    if handles.val(17)==0
        fprintf('\n*\tOdds ratio will not analyse\n');
    else
        fprintf('\n*\tAnalyse odds ratio\n');
        fprintf('\n*\tPlease ensure your input data is a time series matrix or a binary matrix!\n');
        if handles.val(4)~=0
            tm1=tm;
        else
            if any(data0~=0 & data0~=1)
                fprintf('*\tStart computing partial-correlation matrix ...\n');
                cm = zeros(reg, reg, sub); % correlation matrix
                pv = cm;    % p-value
                tm = cm;    % result of the test
                
                for n = 1:sub
                    [cm(:,:,n), pv(:,:,n)] = corrcoef(data0(:,:,n));
                end
                
                for n = 1:sub
                    fprintf('*\t--> %d <-- \n',n);
                    
                    tm(:,:,n) = (pv(:,:,n) < handles.val(5));
                    [idx,idy] = find(tril(tm(:,:,n), -1));
                    for k = 1:length(idx)
                        for r = 1:reg
                            if r~=idx(k) && r~=idy(k)
                                [pc, p] = partialcorr(data0(:,idx(k),n),data0(:,idy(k),n),data0(:,r,n));
                                if p > handles.val(5)
                                    tm(idx(k),idy(k),n) = 0;
                                    tm(idy(k),idx(k),n) = 0;
                                    break;
                                end
                            end
                        end
                    end
                end
                
                % >> save T-matrix "tm" to output file
                [pname, fname] = fileparts( fp1 );
                outname = fullfile(pwd, strcat('resBWAS_',fname,'_tm'));
                save(outname,'tm');
                fprintf('*\tT-matrix is:< %s. >\n\n',outname);
                tm1=tm;
            else
                tm1 = data0;
            end
        end
        tmp = (1:sub) < (handles.val(17) + 0.0001);
        pm =zeros(90);
        nm =zeros(90);
        pm  = sum(tm1(:,:,tmp),3);   % patient matrix
        nm  = sum(tm1(:,:,~tmp),3);  % normal  matrix
        
        % >> tranform to 0-1 matrix
        [pm01, per] = to01(pm, handles.val(19));
        set(handles.OddsRSpars,'String',num2str(per));
        handles.val(19) = per;
        
        [nm01, per] = to01(nm, handles.val(20));
        set(handles.OddsSpars2,'String',num2str(per));
        handles.val(20) = per;
        fprintf('*\tThe true sparsity of net is:\n');
        fprintf('*\t\t(net1)%0.3f%%, (net2)%0.3f%%\n', 100*handles.val(19:20));
        
        %%%Odds ratio%%%%
        fprintf('*\tCalculating odds ratio\n');
        [Odds_link,ratio]=OddsRatio(pm ,nm,pm01,nm01,handles.val(17),sub,handles.val(18));
        if isempty(Odds_link);
            fprintf('*\tthere is no available links\n')
        else
            n2=size(Odds_link,1);
            Olink=zeros(90);
            for i=1:n2
                Olink(Odds_link(i,1),Odds_link(i,2))=1;
            end
             % >> compute path & score of them
        fprintf('*\tCalculating score of path ...');
        fprintf('\n*\tNet1 Path \n');
        %I=find(score_link(4)<)
        allpath_p = search_path(pm01.*Olink);
        ratio_path_p = path_score(allpath_p, ratio);
        fprintf('\n*\tNet2 Path \n');
        allpath_n = search_path(nm01.*Olink);
        ratio_path_n = path_score(allpath_n, ratio);
            [pname, fname] = fileparts( fp1 );
            option=handles.val(17:21);
            outname = fullfile(pwd, strcat('OddsRBWAS_',fname,datestr(now,'mmdd_HHMM')));
            save(outname,'pm*','nm*','Odds_link','ratio*','Olink','option');
            fprintf('*\tResult is:\n\t\t%s.mat\n',outname);
            fprintf('*\tDone ... \n\n');
        end
        if handles.val(21)==1
            fprintf('\n*\tRSNGroup score calculation ...\n');
            score_RSN = zeros(6,1);
            if exist('bwasRSN_Group.mat','file')
                load('bwasRSN_Group.mat');  % load RSNGroup index
                for n = 1:6
                    eval(['id = group',num2str(n),';']);
                    score_RSN(n) = sum(sum(abs(ratio(id,id)).*Olink(id,id)))/2;
                end
                fprintf('*\tOdds_RSNGroup Score(1-6) is:\n');
                fprintf('*\t\t%0.2f  %0.2f  %0.2f  %0.2f  %0.2f  %0.2f\n\n',score_RSN);
                figure('Name','OddsR_BWAS_RSN');
                barh(score_RSN);
                title('Odds_RSNGroup Score');
            else
                fprintf('*\tWARNING: No RSNGroup-mat data0 exsit ...\n*\n');
            end
        end
        
    end
    
    

end
%%%%%%%%%%%%%%%%%%%%%%%%%%5  source location%%%%%%%%%%%%
if  ~isempty(fp2)&&exist(fp2,'file')
    fprintf('*\tAnalyse source location\n');
     fprintf('\n*\tBegin load file ...\n');
    % >> load data0 to variable "data0"
    tmpData  = load( fp2 );  % note: theData is a struct-arry!!!
    tmpField = fieldnames(tmpData);
    eval(['data1 = tmpData.',tmpField{1},';']);
    eval(['data2 = tmpData.',tmpField{1},';']); 
      clear tmp* 

    
    if ndims(data1) ~= 3&&ndims(data1) ~= 3
        msgStr = 'Your Input must be a 3D matrix!';
        uiwait(msgbox(msgStr, 'Warn'));
        uicontrol(handles.btnInput);
        return;
    end
    [time reg1 sub]=size(data1);
    if handles.val(3)==0;
        handles.val(3)=sub/2;
    end
    
    [ts1,ts2,inten1,inten2]=intensity(data1,data2,handles.val(1),handles.val(2),handles.val(3));
      outname = fullfile(pwd, strcat('Source_BWAS_',fname,datestr(now,'mmdd_HHMM')));
            save(outname,'ts*','inten*');
            fprintf('*\tResult is:\n\t\t%s.mat\n',outname);
            fprintf('*\tDone ... \n\n');
end


function [newm, act_per] = to01(gm, per)
% tranform weighted matrix to binary matrix (0-1)
% per is sparsity value, gm is a symmetric matrix!
% act_per is the actual sparsity of newm

gm = abs(gm);       % magnitude

id = find(tril(gm,-1) > 0);
sd = sortrows([id, gm(id)], -2);    % sort by magnitude

% number of links to be preserved
cut = round((length(gm)^2-length(gm))*per/2);
near_th = sd(cut,2);    % for element is integer in gm !!!
newm = (gm >= near_th);
act_per = sum(newm(:))/length(gm)/(length(gm)-1);


function allpath = search_path( gm )
% search_path search for path which starting from single-degree node, to
% single-degree node

allpath = cell(0);
deg1 = find(sum(gm) == 1); % degree=1 node
for n = 2:length(deg1)
    for m = 1:n-1
        [dist, path] = graphshortestpath(sparse(gm), deg1(n), deg1(m));
        if ~isinf(dist) && dist>1
            allpath{length(allpath)+1} = path;
            fprintf('*\tPATH %d: \t%d ', length(allpath), path(1));
            fprintf('--> %d ', path(2:end));
            fprintf('\n');
        end
    end
end

function ps = path_score(allpath, score)
% score of path

num = length(allpath);
ps  = zeros(num,1);
for n = 1:num
    II = allpath{n}(1:end-1);
    JJ = allpath{n}(2:end);
    id = sub2ind(size(score), II, JJ);
    ps(n) = sum(score(id));
end
