# Supplementary material for: A reversal coarse-grained analysis with application to an altered functional circuit in depression
Source: Brain Behav. 2013 Sep 22;3(6):637–48. doi: 10.1002/brb3.173 (PMC3868169; doi:10.1002/brb3.173)
Supplement: Supplementary file 4 [file brb30003-0637-SD4.txt]

BWAS manual
Input:
1) data
if you want to do the brain-wise analysis,you should input a 3D matrix that include the each subjects' time cousres of ROIs(e.g. the demension of the matrix is time-points*ROIs*subjects) or a 3D matrix that include the each subjects' binary matrix(e.g. the demension of the matrix is ROIs*ROIs*subjects).

source location analysis
1) data
If you want to do sourece location analysis,you should input a *.mat file that include two matrices of two regions' voxels time series,and the demeansion of each matrix is time-points *voxels*subjects.
2) intensity.sig
The significant level of ttest that used for calculate each voxels intensity.
3) intensity.thre
The threshold of intensity.
4) Sep.value:
   The separate value of input data. The id of subjects that less than the value should be a group and more than the value be the other gourp.

Risk Difference Analysis
1) Sep.value
  The same as described in source location analysis.If the value is 0,than it will not do the risk difference analysis.
2) Sig.level
 The significant level for correlation and partial correlation coefficient.
3) Sparsity
 The sparsity for the two binary matrices.
4) Sim.perm
 The times of permutation test.
5) Sig.perm
The sinificant level of permutation test
6) Show figure
If you select it,it will show the bar figure of the scores of links and RSN scores.

Generalized Risk Difference 
If you want to do the generalized risk difference analysis,please ensure your input data is a time series matrix described in Input part or a 3D correlation coefficient matrix.
1) Sep.value
The same as described above.If the value is 0,than it will not do the generalize risk difference analysis.
2) Sig.level,Sim.perm,Sig.perm,Show figure
The same as described above.
3) Thre:
The threshold to decide the number of links selected.
 
Odds Ratio Analysis
1)Sep.value 
The same as described above.If the value is 0,than it will not do the odds ratio analysis.
2)Sig.level
The significant level for odds ratio.
3)Sparsity,Show figure
The same as above.
 
The output file will be saved in your current working directory.The result of selected functional links is in the '*_link.mat' file;the first two columns is the regions.The third is score for the link and the last column is the p value for the link.
