# Supplementary material for: A reversal coarse-grained analysis with application to an altered functional circuit in depression
Source: Brain Behav. 2013 Sep 22;3(6):637–48. doi: 10.1002/brb3.173 (PMC3868169; doi:10.1002/brb3.173)
Supplement: Supplementary file 8 [file brb30003-0637-SD8.xlsx]

## Sheet: Sheet1
33	18	-21
33	21	-21
33	24	-21
30	12	-21
30	15	-21
30	18	-21
30	21	-21
30	24	-21
27	15	-21
27	18	-21
36	15	-18
36	18	-18
36	21	-18
33	12	-18
33	15	-18
33	18	-18
33	21	-18
33	24	-18
30	9	-18
30	12	-18
30	15	-18
30	18	-18
30	21	-18
30	24	-18
27	12	-18
27	15	-18
27	18	-18
27	21	-18
42	0	-15
42	3	-15
42	6	-15
42	9	-15
42	12	-15
42	15	-15
39	9	-15
39	12	-15
39	15	-15
39	18	-15
36	12	-15
36	15	-15
36	18	-15
36	21	-15
33	12	-15
33	15	-15
33	18	-15
33	21	-15
30	12	-15
30	15	-15
30	18	-15
30	21	-15
27	15	-15
27	18	-15
27	21	-15
45	6	-12
45	9	-12
45	12	-12
45	15	-12
45	18	-12
42	-6	-12
42	-3	-12
42	0	-12
42	3	-12
42	6	-12
42	9	-12
42	12	-12
42	15	-12
42	18	-12
39	0	-12
39	3	-12
39	6	-12
39	9	-12
39	12	-12
39	15	-12
39	18	-12
39	21	-12
36	12	-12
36	15	-12
36	18	-12
36	21	-12
33	15	-12
33	18	-12
33	21	-12
30	15	-12
30	18	-12
30	21	-12
27	18	-12
27	21	-12
27	24	-12
48	6	-9
48	9	-9
48	12	-9
45	0	-9
45	3	-9
45	6	-9
45	9	-9
45	12	-9
45	15	-9
45	18	-9
45	21	-9
42	-12	-9
42	-9	-9
42	-6	-9
42	-3	-9
42	0	-9
42	3	-9
42	6	-9
42	9	-9
42	12	-9
42	15	-9
42	18	-9
42	21	-9
39	-6	-9
39	-3	-9
39	0	-9
39	3	-9
39	6	-9
39	9	-9
39	12	-9
39	15	-9
39	18	-9
39	21	-9
36	12	-9
36	15	-9
36	18	-9
36	21	-9
33	15	-9
33	18	-9
33	21	-9
30	18	-9
30	21	-9
27	24	-9
51	6	-6
51	9	-6
51	12	-6
48	-3	-6
48	0	-6
48	3	-6
48	6	-6
48	9	-6
48	12	-6
48	15	-6
45	-6	-6
45	-3	-6
45	0	-6
45	3	-6
45	6	-6
45	9	-6
45	12	-6
45	15	-6
45	18	-6
45	21	-6
45	24	-6
42	-15	-6
42	-12	-6
42	-9	-6
42	-6	-6
42	-3	-6
42	0	-6
42	3	-6
42	6	-6
42	9	-6
42	12	-6
42	15	-6
42	18	-6
42	21	-6
42	24	-6
42	27	-6
39	-15	-6
39	-12	-6
39	-9	-6
39	-6	-6
39	-3	-6
39	0	-6
39	3	-6
39	6	-6
39	9	-6
39	12	-6
39	15	-6
39	18	-6
39	21	-6
39	24	-6
39	27	-6
36	15	-6
36	18	-6
36	21	-6
36	24	-6
36	27	-6
33	18	-6
33	21	-6
33	24	-6
51	3	-3
51	6	-3
51	9	-3
48	-3	-3
48	0	-3
48	3	-3
48	6	-3
48	9	-3
48	12	-3
48	15	-3
45	-9	-3
45	-6	-3
45	-3	-3
45	0	-3
45	3	-3
45	6	-3
45	9	-3
45	12	-3
45	15	-3
45	18	-3
45	21	-3
45	24	-3
42	-15	-3
42	-12	-3
42	-9	-3
42	-6	-3
42	-3	-3
42	0	-3
42	3	-3
42	6	-3
42	9	-3
42	12	-3
42	15	-3
42	18	-3
42	21	-3
42	24	-3
42	27	-3
39	-15	-3
39	-12	-3
39	-9	-3
39	-6	-3
39	-3	-3
39	0	-3
39	3	-3
39	9	-3
39	12	-3
39	15	-3
39	18	-3
39	21	-3
39	24	-3
39	27	-3
36	18	-3
36	21	-3
36	24	-3
36	27	-3
36	30	-3
33	21	-3
33	24	-3
33	27	-3
33	30	-3
30	24	-3
51	-3	0
51	0	0
48	-6	0
48	-3	0
48	0	0
48	3	0
48	6	0
48	9	0
45	-12	0
45	-9	0
45	-6	0
45	-3	0
45	0	0
45	3	0
45	6	0
45	9	0
45	12	0
45	15	0
45	18	0
45	21	0
42	-15	0
42	-12	0
42	-9	0
42	-6	0
42	-3	0
42	0	0
42	3	0
42	6	0
42	9	0
42	12	0
42	15	0
42	18	0
42	21	0
42	24	0
39	-18	0
39	-15	0
39	-12	0
39	-6	0
39	-3	0
39	0	0
39	3	0
39	6	0
39	9	0
39	12	0
39	15	0
39	18	0
39	21	0
39	24	0
39	27	0
36	15	0
36	18	0
36	21	0
36	24	0
36	27	0
36	30	0
33	18	0
33	24	0
33	27	0
33	30	0
48	-9	3
48	-6	3
48	-3	3
48	0	3
48	3	3
48	6	3
48	9	3
45	-12	3
45	-9	3
45	-6	3
45	-3	3
45	0	3
45	3	3
45	6	3
45	9	3
45	12	3
42	-18	3
42	-15	3
42	-12	3
42	-9	3
42	-6	3
42	-3	3
42	0	3
42	3	3
42	6	3
42	9	3
42	12	3
42	15	3
42	18	3
42	21	3
42	24	3
39	-21	3
39	-18	3
39	-15	3
39	-12	3
39	-9	3
39	-6	3
39	-3	3
39	0	3
39	3	3
39	6	3
39	9	3
39	12	3
39	15	3
39	18	3
39	21	3
39	24	3
39	27	3
36	-21	3
36	-18	3
36	-15	3
36	6	3
36	9	3
36	12	3
36	15	3
36	18	3
36	21	3
36	24	3
36	27	3
36	30	3
33	15	3
33	18	3
33	21	3
33	24	3
33	27	3
33	30	3
30	27	3
48	-9	6
48	9	6
45	-12	6
45	-9	6
45	-6	6
45	-3	6
45	0	6
45	3	6
45	6	6
42	-15	6
42	-12	6
42	-9	6
42	-6	6
42	-3	6
42	0	6
42	3	6
42	6	6
42	9	6
39	-21	6
39	-18	6
39	-15	6
39	-12	6
39	-9	6
39	-6	6
39	-3	6
39	0	6
39	3	6
39	6	6
39	9	6
39	12	6
39	15	6
39	18	6
39	21	6
39	24	6
39	27	6
39	30	6
36	-21	6
36	-18	6
36	-15	6
36	-12	6
36	3	6
36	6	6
36	9	6
36	12	6
36	15	6
36	18	6
36	21	6
36	24	6
36	27	6
36	30	6
36	33	6
33	-18	6
33	-15	6
33	12	6
33	15	6
33	18	6
33	21	6
33	24	6
33	27	6
33	30	6
30	21	6
30	24	6
30	27	6
45	-12	9
45	-9	9
45	0	9
45	3	9
45	6	9
42	-15	9
42	-12	9
42	-9	9
42	-6	9
42	-3	9
42	0	9
42	3	9
42	6	9
39	-18	9
39	-15	9
39	-12	9
39	-9	9
39	-6	9
39	-3	9
39	0	9
39	3	9
39	6	9
39	9	9
36	-21	9
36	-18	9
36	-15	9
36	-12	9
36	-9	9
36	-6	9
36	-3	9
36	0	9
36	3	9
36	6	9
36	9	9
36	12	9
36	15	9
36	18	9
36	21	9
33	-21	9
33	-18	9
33	6	9
33	9	9
33	12	9
33	15	9
33	18	9
33	21	9
33	24	9
33	27	9
33	30	9
30	24	9
30	27	9
45	-12	12
45	-9	12
42	-15	12
42	-12	12
42	-9	12
39	-18	12
39	-15	12
39	-12	12
39	-9	12
39	0	12
39	3	12
39	6	12
39	9	12
36	-21	12
36	-18	12
36	-15	12
36	-12	12
36	-9	12
36	-6	12
36	-3	12
36	0	12
36	3	12
36	6	12
36	9	12
36	12	12
36	15	12
36	18	12
36	21	12
33	-24	12
33	-21	12
33	-18	12
33	-6	12
33	-3	12
33	0	12
33	6	12
33	9	12
33	12	12
33	15	12
33	18	12
33	21	12
33	24	12
42	-15	15
42	-12	15
42	-9	15
39	-18	15
39	-15	15
39	-12	15
39	-9	15
39	0	15
39	3	15
39	6	15
36	-21	15
36	-18	15
36	-15	15
36	-12	15
36	-9	15
36	-6	15
36	-3	15
36	0	15
36	3	15
36	6	15
36	9	15
36	12	15
36	15	15
36	18	15
33	-24	15
33	-21	15
33	-18	15
33	-6	15
33	15	15
33	18	15
33	21	15
39	-12	18
39	-9	18
36	-30	18
36	-27	18
36	-15	18
36	-12	18
36	-9	18
36	-6	18
33	-27	18
33	-24	18
33	-21	18
33	-18	18
33	-15	18
33	-12	18
33	-9	18
30	-21	18
30	-18	18
39	-12	21
39	-9	21
36	-30	21
36	-27	21
36	-24	21
36	-21	21
36	-18	21
36	-15	21
36	-12	21
36	-9	21
33	-27	21
33	-24	21
33	-21	21
33	-18	21
33	-15	21
30	-21	21
30	-18	21
