# Supplementary material for: A reversal coarse-grained analysis with application to an altered functional circuit in depression
Source: Brain Behav. 2013 Sep 22;3(6):637–48. doi: 10.1002/brb3.173 (PMC3868169; doi:10.1002/brb3.173)
Supplement: Supplementary file 9 [file brb30003-0637-SD9.xlsx]

## Sheet: Sheet1
33	24	-21
30	21	-21
30	24	-21
33	24	-18
30	21	-18
30	24	-18
27	12	-18
39	12	-15
36	12	-15
36	15	-15
36	18	-15
33	12	-15
33	15	-15
33	18	-15
33	21	-15
30	12	-15
30	15	-15
30	18	-15
30	21	-15
27	18	-15
39	6	-12
39	9	-12
39	12	-12
36	12	-12
36	15	-12
36	18	-12
33	15	-12
33	18	-12
33	21	-12
30	15	-12
30	18	-12
30	21	-12
27	18	-12
48	12	-9
45	15	-9
45	21	-9
39	0	-9
39	6	-9
39	9	-9
39	12	-9
36	18	-9
36	21	-9
33	15	-9
33	18	-9
33	21	-9
51	6	-6
51	9	-6
51	12	-6
48	-3	-6
48	0	-6
48	3	-6
48	12	-6
48	15	-6
45	-6	-6
45	12	-6
45	15	-6
45	18	-6
45	21	-6
45	24	-6
42	6	-6
42	9	-6
42	15	-6
42	18	-6
42	21	-6
42	24	-6
42	27	-6
39	-6	-6
39	-3	-6
39	0	-6
39	3	-6
39	6	-6
39	9	-6
39	12	-6
39	18	-6
39	21	-6
39	24	-6
39	27	-6
36	15	-6
36	18	-6
36	21	-6
36	24	-6
33	18	-6
33	21	-6
33	24	-6
51	9	-3
48	-3	-3
48	0	-3
48	3	-3
48	9	-3
48	12	-3
48	15	-3
45	-3	-3
45	12	-3
45	15	-3
45	18	-3
45	21	-3
45	24	-3
42	3	-3
42	6	-3
42	9	-3
42	12	-3
42	15	-3
42	18	-3
42	21	-3
42	24	-3
42	27	-3
39	-6	-3
39	-3	-3
39	0	-3
39	3	-3
39	15	-3
39	18	-3
39	21	-3
39	24	-3
39	27	-3
36	18	-3
36	21	-3
36	24	-3
36	30	-3
33	21	-3
33	24	-3
33	27	-3
33	30	-3
48	-6	0
48	-3	0
48	0	0
48	9	0
45	-6	0
45	-3	0
45	15	0
42	-9	0
42	15	0
42	18	0
42	21	0
42	24	0
39	-12	0
39	-6	0
39	-3	0
39	3	0
39	18	0
39	21	0
39	24	0
39	27	0
36	15	0
36	18	0
36	21	0
36	24	0
36	30	0
33	18	0
33	24	0
33	27	0
33	30	0
48	-6	3
48	6	3
48	9	3
45	-6	3
42	-6	3
42	-3	3
42	6	3
42	12	3
42	15	3
42	18	3
39	-12	3
39	-6	3
39	-3	3
39	21	3
36	12	3
36	15	3
36	18	3
36	21	3
33	15	3
48	9	6
42	-9	6
42	-6	6
42	-3	6
39	-12	6
39	-9	6
39	-6	6
36	12	6
33	-15	6
42	3	9
45	-9	12
39	0	12
33	-6	12
42	-12	15
39	0	15
33	-6	15
33	-27	21
