# Supplementary material for: A reversal coarse-grained analysis with application to an altered functional circuit in depression
Source: Brain Behav. 2013 Sep 22;3(6):637–48. doi: 10.1002/brb3.173 (PMC3868169; doi:10.1002/brb3.173)
Supplement: Supplementary file 10 [file brb30003-0637-SD10.m]

function [ts1,ts2,Inten1,Inten2]=intensity(DATA1,DATA2,sig,thre,subp)
    % voxel number in each area
    N1 = size(DATA1,2);
    N2 = size(DATA2,2);
    
    sub = size(DATA1,3); % the same in all data
    time = size(DATA1,1);
    alpha = sig; 
    
    
    % +++++++++++++++++++++++++++++++++++++++++++++++++++++++ %
    % 1 --- 2
    % +++++++++++++++++++++++++++++++++++++++++++++++++++++++ %
    % compute intensity on Area 1
    Inten1 = zeros(N1,1);
    for k = 1:N1
        fprintf(' --- Do %04d Voxel --- \n\n', k);
        
        Ck = zeros(sub, N2);
        for r = 1:sub % one voxel in A -- all voxels in B
            Ck(r,:) = corr(DATA1(:,k,r), DATA2(:,:,r));
        end
        
        % do ttest2
        Pk = ttest2(Ck(1:subp,:), Ck(subp+1:end,:), alpha);
        Inten1(k) = sum(Pk)/length(Pk);
    end

    
    % compute intensity on Area 2
    Inten2 = zeros(N2,1);
    for k = 1:N2
        fprintf(' --- Do %04d Voxel --- \n\n', k);
        
        Ck = zeros(sub, N1);
        for r = 1:sub % one voxel in A -- all voxels in B
            Ck(r,:) = corr(DATA2(:,k,r), DATA1(:,:,r));
        end
        
        % do ttest2
        Pk = ttest2(Ck(1:subp,:), Ck(subp+1:end,:), alpha);
        Inten2(k) = sum(Pk)/length(Pk);
    end
    
    
    ts1 = zeros(time,sub);
    ts2 = zeros(time,sub);
    C12 = zeros(sub,1); P12 = zeros(sub,1); th = thre;
    for k = 1:sub
        ts1(:,k) = mean(DATA1(:, Inten1>th, k),2);
        ts2(:,k) = mean(DATA2(:, Inten2>th, k),2);
        [C12(k), P12(k)] = corr(ts1(:,k),ts2(:,k));
    end


    
    
  
