# Supplementary material for: A reversal coarse-grained analysis with application to an altered functional circuit in depression
Source: Brain Behav. 2013 Sep 22;3(6):637–48. doi: 10.1002/brb3.173 (PMC3868169; doi:10.1002/brb3.173)
Supplement: Supplementary file 12 [file brb30003-0637-SD12.m]

function rotate
%ROTATE Summary of this function goes here
%   Detailed explanation goes here
axis vis3d off;
for i = 1:1:720
   camorbit(0,1);
   drawnow;   
end
for i = 1:1:720
   camorbit(1,-1);
   drawnow;   
end
axis on

end
