# Supplementary material for: A reversal coarse-grained analysis with application to an altered functional circuit in depression
Source: Brain Behav. 2013 Sep 22;3(6):637–48. doi: 10.1002/brb3.173 (PMC3868169; doi:10.1002/brb3.173)
Supplement: Supplementary file 13 [file brb30003-0637-SD13.asv]

function [Odds_Link,ratio]=OddsRatio(pm,nm,A,N,subp,sub,sig)

P11=zeros(90);
P10=zeros(90);
P01=zeros(90);
P00=zeros(90);
ratio=zeros(90);
nValue=norminv((1-sig/2),0,1);
for i=1:90
    for j=i+1:90
        if N(i,j)==1|A(i,j)==1
           P11(i,j)=pm(i,j);
           P10(i,j)=subp-nm(i,j);
           P01(i,j)=nm(i,j);
           P00(i,j)=sub-subp-nm(i,j);
           if P11(i,j)==0|P10(i,j)==0|P01(i,j)==0|P00(i,j)==0
              P11(i,j)=P11(i,j)+0.5;
              P10(i,j)=P10(i,j)+0.5;
              P01(i,j)=P01(i,j)+0.5;
              P00(i,j)=P00(i,j)+0.5;
           end
           ratio(i,j)=P11(i,j)*P00(i,j)/(P01(i,j)*P10(i,j));
           %rd(i,j)=P11(i,j)/(P11(i,j)+P10(i,j))-P01(i,j)/(P01(i,j)+P00(i, j));%risk difference
           ratio_L(i,j)=exp(log(ratio(i,j))-nValue*sqrt(1/P00(i,j)+1/P01(i,j)+1/P10(i,j)+1/P11(i,j)));
           ratio_U(i,j)=exp(log(ratio(i,j))+nValue*sqrt(1/P00(i,j)+1/P01(i,j)+1/P10(i,j)+1/P11(i,j)));
        end
    end
end
[I1 J1]=find(ratio_U>0&ratio_U<1);     % ±£»¤ÒòËØ,¼´²¡ÈËÖÐËùÕ¼µÄ±ÈÀýÔ¶Ð¡ÓÚÕý³£ÈË
[I2 J2]=find(ratio_L>1);     % Î£ÏÕÒòËØ,¼´²¡ÈËÖÐËùÕ¼µÄ±ÈÀýÔ¶´óÓÚÕý³£ÈË
if size(I1,1)==0&&size(I2,1)==0
    fprintf('*\tthere is no available links\n')
    return
else
    if size(I1,1)~=0
 for i=1:size(I1,1)
     mu1(i)=log(ratio(I1(i),J1(i)));
     SE1(i)=sqrt(1/P00(I1(i),J1(i))+1/P01(I1(i),J1(i))+1/P10(I1(i),J1(i))+1/P11(I1(i),J1(i)));
     p1(i)=2*(1-normcdf(0,mu1(i),SE1(i)));
     %S(i)=mu(i)+1.96*SE(i);
     rd1(i)=ratio(I1(i),J1(i));
 end
    end
    if size(I2,2)~=0
 for j=1:size(I2,1)
     mu2(j)=log(ratio(I2(j),J2(j)));
     SE2(j)=sqrt(1/P00(I2(j),J2(j))+1/P01(I2(j),J2(j))+1/P10(I2(j),J2(j))+1/P11(I2(j),J2(j)));
     p2(j)=2*(normcdf(0,mu2(j),SE2(j)));
     %S(i)=mu(i)+1.96*SE(i);
     rd2(j)=ratio(I2(j),J2(j));
 end
    end
end
 % R is odds ratio
 [R1 K1]=sort(exp(mu1),'ascend');   %K1ÊÇÔ­À´mulµÄÎ»ÖÃ
 Link1=[I1(K1) J1(K1)]; 
 p111= p1(K1);   %Ïà¶ÔÓ¦µÄPÖµ
 rd11=rd1(K1);   %Ïà¶ÔÓ¦µÄrisk difference
 Link1(:,3)=rd11;
 Link1(:,4)=p111;
 [R2 K2]=sort(exp(mu2),'descend');
 Link2=[I2(K2) J2(K2)]; 
 p222=p2(K2);
 rd22=rd2(K2);
 Link2(:,3)=rd22;
 Link2(:,4)=p222;
 Odds_Link=[Link1;Link2];
