# Supplementary material for: A reversal coarse-grained analysis with application to an altered functional circuit in depression
Source: Brain Behav. 2013 Sep 22;3(6):637–48. doi: 10.1002/brb3.173 (PMC3868169; doi:10.1002/brb3.173)
Supplement: Supplementary file 15 [file brb30003-0637-SD15.xlsx]

## Sheet: Sheet1
36	-15	-9
36	-12	-9
33	-9	-9
33	-6	-9
33	-3	-9
33	0	-9
33	3	-9
30	-6	-9
30	-3	-9
30	0	-9
30	3	-9
30	6	-9
30	9	-9
30	12	-9
27	3	-9
27	6	-9
27	9	-9
27	12	-9
27	15	-9
24	6	-9
24	9	-9
24	12	-9
24	15	-9
24	18	-9
24	21	-9
21	6	-9
21	9	-9
21	12	-9
21	15	-9
21	18	-9
18	9	-9
18	12	-9
18	15	-9
18	18	-9
15	9	-9
15	12	-9
36	-15	-6
36	-12	-6
33	-15	-6
33	-12	-6
33	-9	-6
33	-6	-6
33	-3	-6
33	0	-6
33	3	-6
33	6	-6
30	-9	-6
30	-6	-6
30	-3	-6
30	0	-6
30	3	-6
30	6	-6
30	9	-6
30	12	-6
27	0	-6
27	3	-6
27	6	-6
27	9	-6
27	12	-6
27	15	-6
27	18	-6
24	3	-6
24	6	-6
24	9	-6
24	12	-6
24	15	-6
24	18	-6
24	21	-6
21	6	-6
21	9	-6
21	12	-6
21	15	-6
21	18	-6
21	21	-6
18	6	-6
18	9	-6
18	12	-6
18	15	-6
18	18	-6
15	9	-6
15	12	-6
36	-6	-3
36	-3	-3
36	0	-3
33	-18	-3
33	-15	-3
33	-12	-3
33	-9	-3
33	-6	-3
33	-3	-3
33	0	-3
33	3	-3
33	6	-3
33	9	-3
33	12	-3
30	-15	-3
30	-12	-3
30	-9	-3
30	-6	-3
30	-3	-3
30	0	-3
30	3	-3
30	6	-3
30	9	-3
30	12	-3
30	15	-3
27	0	-3
27	3	-3
27	6	-3
27	9	-3
27	12	-3
27	15	-3
27	18	-3
27	21	-3
24	3	-3
24	6	-3
24	9	-3
24	12	-3
24	15	-3
24	18	-3
24	21	-3
21	6	-3
21	9	-3
21	12	-3
21	15	-3
21	18	-3
21	21	-3
18	9	-3
18	12	-3
18	15	-3
15	12	-3
36	-9	0
36	-6	0
36	-3	0
33	-18	0
33	-15	0
33	-12	0
33	-9	0
33	-6	0
33	-3	0
33	0	0
33	3	0
33	6	0
33	9	0
33	12	0
30	-18	0
30	-15	0
30	-12	0
30	-9	0
30	-6	0
30	-3	0
30	0	0
30	3	0
30	6	0
30	9	0
30	12	0
30	15	0
30	18	0
27	-3	0
27	0	0
27	3	0
27	6	0
27	9	0
27	12	0
27	15	0
27	18	0
27	21	0
24	3	0
24	6	0
24	9	0
24	12	0
24	15	0
24	18	0
24	21	0
21	9	0
21	12	0
21	15	0
21	18	0
21	21	0
18	12	0
18	15	0
36	-9	3
36	-6	3
33	-18	3
33	-15	3
33	-12	3
33	-9	3
33	-6	3
33	-3	3
33	0	3
33	3	3
33	6	3
33	9	3
33	12	3
30	-18	3
30	-15	3
30	-12	3
30	-9	3
30	-6	3
30	-3	3
30	0	3
30	3	3
30	6	3
30	9	3
30	12	3
30	15	3
30	18	3
27	-9	3
27	-6	3
27	-3	3
27	0	3
27	3	3
27	6	3
27	9	3
27	12	3
27	15	3
27	18	3
27	21	3
24	3	3
24	6	3
24	9	3
24	12	3
24	15	3
24	18	3
24	21	3
21	9	3
21	12	3
21	15	3
21	18	3
18	12	3
33	-18	6
33	-15	6
33	-12	6
33	-9	6
33	-6	6
33	-3	6
33	0	6
33	3	6
33	6	6
33	9	6
30	-21	6
30	-18	6
30	-15	6
30	-12	6
30	-9	6
30	-6	6
30	-3	6
30	0	6
30	3	6
30	6	6
30	9	6
30	12	6
30	15	6
27	-15	6
27	-12	6
27	-9	6
27	-6	6
27	-3	6
27	0	6
27	3	6
27	6	6
27	9	6
27	12	6
27	15	6
27	18	6
24	0	6
24	3	6
24	6	6
24	9	6
24	12	6
24	15	6
21	6	6
21	9	6
21	12	6
33	-12	9
33	-9	9
33	-6	9
33	-3	9
33	0	9
33	3	9
33	6	9
30	-18	9
30	-15	9
30	-12	9
30	-9	9
30	-6	9
30	-3	9
30	0	9
30	3	9
30	6	9
30	9	9
30	12	9
30	15	9
27	-12	9
27	-9	9
27	-6	9
27	-3	9
27	0	9
27	3	9
27	6	9
27	9	9
27	12	9
27	15	9
24	-6	9
24	-3	9
24	0	9
24	3	9
24	6	9
24	9	9
24	12	9
24	15	9
21	0	9
21	3	9
21	6	9
21	9	9
33	-6	12
33	-3	12
33	0	12
30	-15	12
30	-12	12
30	-9	12
30	-6	12
30	-3	12
30	0	12
30	3	12
30	6	12
30	9	12
27	-12	12
27	-9	12
27	-6	12
27	-3	12
27	0	12
27	3	12
27	6	12
27	9	12
27	12	12
24	-3	12
24	0	12
24	3	12
24	6	12
24	9	12
30	-3	15
30	0	15
30	3	15
27	-6	15
27	-3	15
27	0	15
27	3	15
27	6	15
24	0	15
24	3	15
24	6	15
