# Supplementary material for: A reversal coarse-grained analysis with application to an altered functional circuit in depression
Source: Brain Behav. 2013 Sep 22;3(6):637–48. doi: 10.1002/brb3.173 (PMC3868169; doi:10.1002/brb3.173)
Supplement: Supplementary file 16 [file brb30003-0637-SD16.xlsx]

## Sheet: Sheet1
30	9	-9
30	12	-9
33	-9	-6
33	-3	-6
33	0	-6
33	6	-6
30	-9	-6
30	6	-6
30	9	-6
30	12	-6
27	18	-6
36	-6	-3
36	-3	-3
36	0	-3
33	-9	-3
33	-6	-3
33	-3	-3
33	0	-3
33	3	-3
33	6	-3
33	9	-3
30	3	-3
30	6	-3
27	3	-3
27	6	-3
24	3	-3
24	6	-3
33	-6	0
33	-3	0
33	0	0
33	3	0
33	6	0
30	-3	0
30	0	0
30	3	0
27	-3	0
27	0	0
27	3	0
27	6	0
24	3	0
24	6	0
36	-6	3
33	-9	3
33	-6	3
33	-3	3
33	0	3
33	3	3
33	6	3
33	9	3
30	-6	3
30	-3	3
30	0	3
30	3	3
30	12	3
27	-3	3
27	0	3
27	3	3
24	3	3
33	-15	6
33	-12	6
33	-9	6
33	-6	6
33	-3	6
33	0	6
30	-6	6
30	-3	6
30	0	6
30	12	6
27	-15	6
27	-12	6
33	-12	9
33	-9	9
33	-6	9
33	-3	9
30	12	9
33	-6	12
33	-3	12
33	0	12
30	0	12
30	6	12
30	9	12
27	12	12
30	0	15
27	0	15
