# Supplementary material for: A reversal coarse-grained analysis with application to an altered functional circuit in depression
Source: Brain Behav. 2013 Sep 22;3(6):637–48. doi: 10.1002/brb3.173 (PMC3868169; doi:10.1002/brb3.173)
Supplement: Supplementary file 17 [file brb30003-0637-SD17.xlsx]

## Sheet: Sheet1
-27	66	-3
-15	72	0
-18	54	0
-18	57	0
-18	60	0
-18	63	0
-18	66	0
-18	69	0
-18	72	0
-21	51	0
-21	54	0
-21	57	0
-21	60	0
-21	63	0
-21	66	0
-21	69	0
-24	48	0
-24	51	0
-24	54	0
-24	57	0
-24	60	0
-24	63	0
-24	66	0
-24	69	0
-27	48	0
-27	51	0
-27	54	0
-27	57	0
-27	60	0
-27	63	0
-27	66	0
-30	48	0
-30	51	0
-30	54	0
-30	57	0
-30	60	0
-30	63	0
-33	54	0
-33	57	0
-33	60	0
-33	63	0
-36	60	0
-12	72	3
-15	60	3
-15	63	3
-15	66	3
-15	69	3
-15	72	3
-18	54	3
-18	57	3
-18	60	3
-18	63	3
-18	66	3
-18	69	3
-18	72	3
-21	51	3
-21	54	3
-21	57	3
-21	60	3
-21	63	3
-21	66	3
-21	69	3
-24	48	3
-24	51	3
-24	54	3
-24	57	3
-24	60	3
-24	63	3
-24	66	3
-24	69	3
-27	57	3
-27	60	3
-27	66	3
-12	66	6
-12	69	6
-12	72	6
-15	54	6
-15	57	6
-15	60	6
-15	63	6
-15	66	6
-15	69	6
-15	72	6
-18	51	6
-18	54	6
-18	57	6
-18	60	6
-18	63	6
-18	66	6
-18	69	6
-21	51	6
-21	54	6
-21	57	6
-21	60	6
-21	63	6
-21	66	6
-21	69	6
-24	54	6
-24	57	6
-24	60	6
-24	63	6
-24	66	6
-24	69	6
-27	60	6
-27	63	6
-27	66	6
-30	63	6
-6	72	9
-12	69	9
-15	54	9
-15	57	9
-15	60	9
-15	63	9
-15	66	9
-15	69	9
-18	51	9
-18	54	9
-18	57	9
-18	60	9
-18	63	9
-18	66	9
-18	69	9
-21	51	9
-21	54	9
-21	57	9
-21	60	9
-21	63	9
-21	66	9
-21	69	9
-24	54	9
-24	57	9
-24	60	9
-24	63	9
-24	66	9
-27	60	9
-27	63	9
-27	66	9
-30	63	9
-30	66	9
-12	69	12
-15	54	12
-15	57	12
-15	60	12
-15	63	12
-15	66	12
-15	69	12
-18	51	12
-18	54	12
-18	57	12
-18	60	12
-18	63	12
-18	66	12
-18	69	12
-21	51	12
-21	54	12
-21	57	12
-21	60	12
-21	63	12
-21	66	12
-24	57	12
-24	60	12
-24	63	12
-24	66	12
-27	60	12
-27	63	12
-27	66	12
-30	63	12
-9	69	15
-12	57	15
-12	60	15
-12	63	15
-12	66	15
-12	69	15
-15	51	15
-15	54	15
-15	57	15
-15	60	15
-15	63	15
-15	66	15
-15	69	15
-18	48	15
-18	51	15
-18	54	15
-18	57	15
-18	60	15
-18	63	15
-18	66	15
-21	48	15
-21	51	15
-21	54	15
-21	57	15
-21	60	15
-21	63	15
-21	66	15
-24	57	15
-24	60	15
-24	63	15
-24	66	15
-27	60	15
-27	63	15
-9	69	18
-12	66	18
-12	69	18
-15	51	18
-15	54	18
-15	57	18
-15	60	18
-15	63	18
-15	66	18
-15	69	18
-18	48	18
-18	51	18
-18	54	18
-18	57	18
-18	60	18
-18	63	18
-18	66	18
-21	48	18
-21	51	18
-21	54	18
-21	57	18
-21	60	18
-21	63	18
-21	66	18
-24	57	18
-24	60	18
-24	63	18
-27	60	18
-27	63	18
-12	48	21
-12	51	21
-12	54	21
-12	57	21
-12	60	21
-12	63	21
-12	66	21
-15	48	21
-15	51	21
-15	54	21
-15	57	21
-15	60	21
-15	63	21
-15	66	21
-18	45	21
-18	48	21
-18	51	21
-18	54	21
-18	57	21
-18	60	21
-18	63	21
-18	66	21
-21	42	21
-21	45	21
-21	48	21
-21	51	21
-21	54	21
-21	57	21
-21	60	21
-21	63	21
-21	66	21
-24	45	21
-24	48	21
-24	51	21
-24	54	21
-24	57	21
-24	60	21
-24	63	21
-27	48	21
-27	51	21
-27	54	21
-27	57	21
-27	60	21
-27	63	21
-12	45	24
-12	48	24
-12	51	24
-12	54	24
-12	57	24
-12	60	24
-12	63	24
-12	66	24
-15	45	24
-15	48	24
-15	51	24
-15	54	24
-15	57	24
-15	60	24
-15	63	24
-15	66	24
-18	51	24
-18	54	24
-18	57	24
-18	60	24
-18	63	24
-18	66	24
-21	54	24
-21	57	24
-21	60	24
-21	63	24
-24	54	24
-24	57	24
-24	60	24
-24	63	24
-27	54	24
-27	57	24
-27	60	24
-27	63	24
-30	57	24
-30	60	24
-12	45	27
-12	48	27
-12	51	27
-12	54	27
-12	57	27
-12	60	27
-12	63	27
-12	66	27
-15	39	27
-15	42	27
-15	45	27
-15	48	27
-15	51	27
-15	54	27
-15	57	27
-15	60	27
-15	63	27
-15	66	27
-18	36	27
-18	39	27
-18	42	27
-18	51	27
-18	54	27
-18	57	27
-18	60	27
-18	63	27
-21	36	27
-21	54	27
-21	57	27
-21	60	27
-21	63	27
-24	54	27
-24	57	27
-24	60	27
-24	63	27
-27	57	27
-27	60	27
-30	57	27
-12	39	30
-12	42	30
-12	45	30
-12	48	30
-12	51	30
-12	54	30
-12	57	30
-15	36	30
-15	39	30
-15	42	30
-15	45	30
-15	48	30
-15	51	30
-15	54	30
-15	57	30
-15	60	30
-18	33	30
-18	36	30
-18	39	30
-18	42	30
-18	45	30
-18	51	30
-18	54	30
-18	57	30
-18	60	30
-18	63	30
-21	33	30
-21	36	30
-21	54	30
-21	57	30
-21	60	30
-24	57	30
-24	60	30
-27	57	30
-12	39	33
-12	42	33
-12	45	33
-12	48	33
-12	51	33
-12	54	33
-12	57	33
-12	60	33
-15	33	33
-15	36	33
-15	39	33
-15	42	33
-15	45	33
-15	48	33
-15	51	33
-15	54	33
-15	57	33
-15	60	33
-18	30	33
-18	33	33
-18	36	33
-18	39	33
-18	42	33
-18	45	33
-18	48	33
-18	51	33
-18	54	33
-18	57	33
-18	60	33
-21	30	33
-21	33	33
-21	36	33
-21	39	33
-21	51	33
-21	54	33
-21	57	33
-24	30	33
-24	33	33
-24	36	33
-24	39	33
-27	33	33
-27	36	33
-9	54	36
-9	57	36
-9	60	36
-12	33	36
-12	36	36
-12	39	36
-12	42	36
-12	45	36
-12	48	36
-12	51	36
-12	54	36
-12	57	36
-12	60	36
-15	30	36
-15	33	36
-15	36	36
-15	39	36
-15	42	36
-15	45	36
-15	48	36
-15	51	36
-15	54	36
-15	57	36
-15	60	36
-18	27	36
-18	33	36
-18	36	36
-18	39	36
-18	42	36
-18	45	36
-18	48	36
-18	51	36
-18	54	36
-18	57	36
-21	24	36
-21	33	36
-21	36	36
-21	39	36
-21	42	36
-21	45	36
-21	48	36
-21	51	36
-21	54	36
-24	33	36
-24	36	36
-24	39	36
-27	33	36
-27	36	36
-9	54	39
-9	57	39
-12	24	39
-12	27	39
-12	30	39
-12	33	39
-12	36	39
-12	39	39
-12	42	39
-12	45	39
-12	48	39
-12	51	39
-12	54	39
-12	57	39
-12	60	39
-15	24	39
-15	27	39
-15	30	39
-15	33	39
-15	36	39
-15	39	39
-15	42	39
-15	45	39
-15	48	39
-15	51	39
-15	54	39
-15	57	39
-18	21	39
-18	24	39
-18	27	39
-18	30	39
-18	33	39
-18	36	39
-18	39	39
-18	42	39
-18	45	39
-18	48	39
-18	51	39
-18	54	39
-21	21	39
-21	24	39
-21	27	39
-21	33	39
-21	36	39
-21	39	39
-21	42	39
-21	45	39
-21	48	39
-21	51	39
-21	54	39
-24	36	39
-24	39	39
-24	42	39
-24	45	39
-24	48	39
-24	51	39
-27	39	39
-27	42	39
-27	45	39
-27	48	39
-27	51	39
-30	42	39
-30	45	39
-9	54	42
-12	15	42
-12	18	42
-12	21	42
-12	24	42
-12	27	42
-12	30	42
-12	33	42
-12	36	42
-12	39	42
-12	42	42
-12	45	42
-12	48	42
-12	51	42
-12	54	42
-12	57	42
-15	18	42
-15	21	42
-15	24	42
-15	27	42
-15	30	42
-15	33	42
-15	36	42
-15	39	42
-15	42	42
-15	45	42
-15	48	42
-15	51	42
-15	54	42
-18	18	42
-18	21	42
-18	24	42
-18	27	42
-18	30	42
-18	33	42
-18	36	42
-18	39	42
-18	42	42
-18	45	42
-18	48	42
-18	51	42
-18	54	42
-21	21	42
-21	24	42
-21	27	42
-21	30	42
-21	33	42
-21	36	42
-21	39	42
-21	42	42
-21	45	42
-21	48	42
-21	51	42
-24	39	42
-24	42	42
-24	45	42
-24	48	42
-24	51	42
-27	39	42
-27	42	42
-27	45	42
-27	48	42
-30	42	42
-30	45	42
-12	15	45
-12	18	45
-12	21	45
-12	24	45
-12	27	45
-12	30	45
-12	33	45
-12	36	45
-12	39	45
-12	42	45
-12	45	45
-12	48	45
-12	51	45
-15	15	45
-15	18	45
-15	21	45
-15	24	45
-15	27	45
-15	30	45
-15	33	45
-15	36	45
-15	39	45
-15	42	45
-15	45	45
-15	48	45
-15	51	45
-18	9	45
-18	12	45
-18	15	45
-18	18	45
-18	21	45
-18	24	45
-18	27	45
-18	30	45
-18	33	45
-18	36	45
-18	39	45
-18	42	45
-18	45	45
-18	48	45
-21	3	45
-21	6	45
-21	9	45
-21	12	45
-21	15	45
-21	27	45
-21	30	45
-21	33	45
-21	36	45
-21	39	45
-21	42	45
-21	45	45
-21	48	45
-24	-6	45
-24	-3	45
-24	0	45
-24	30	45
-24	33	45
-24	36	45
-24	39	45
-24	42	45
-24	45	45
-27	42	45
-27	45	45
-30	42	45
-9	24	48
-9	27	48
-9	30	48
-9	33	48
-9	36	48
-9	39	48
-9	42	48
-9	45	48
-9	48	48
-12	12	48
-12	15	48
-12	18	48
-12	21	48
-12	24	48
-12	27	48
-12	30	48
-12	33	48
-12	36	48
-12	39	48
-12	42	48
-12	45	48
-12	48	48
-15	9	48
-15	12	48
-15	15	48
-15	18	48
-15	21	48
-15	24	48
-15	27	48
-15	30	48
-15	33	48
-15	36	48
-15	39	48
-15	42	48
-15	45	48
-15	48	48
-18	9	48
-18	12	48
-18	15	48
-18	18	48
-18	24	48
-18	27	48
-18	30	48
-18	33	48
-18	36	48
-18	39	48
-18	42	48
-18	45	48
-18	48	48
-21	0	48
-21	3	48
-21	6	48
-21	12	48
-21	15	48
-21	18	48
-21	30	48
-21	33	48
-21	36	48
-21	39	48
-21	42	48
-21	45	48
-24	33	48
-24	36	48
-24	39	48
-24	42	48
-24	45	48
-27	39	48
-27	42	48
-12	6	51
-12	9	51
-12	12	51
-12	15	51
-12	18	51
-12	21	51
-12	24	51
-12	27	51
-12	30	51
-12	33	51
-12	36	51
-12	39	51
-12	42	51
-12	45	51
-12	48	51
-15	3	51
-15	6	51
-15	9	51
-15	12	51
-15	15	51
-15	18	51
-15	21	51
-15	24	51
-15	27	51
-15	30	51
-15	33	51
-15	36	51
-15	39	51
-15	42	51
-15	45	51
-18	0	51
-18	3	51
-18	6	51
-18	9	51
-18	12	51
-18	15	51
-18	18	51
-18	21	51
-18	24	51
-18	27	51
-18	30	51
-18	33	51
-18	36	51
-18	39	51
-18	42	51
-21	-6	51
-21	-3	51
-21	0	51
-21	12	51
-21	15	51
-21	18	51
-21	30	51
-21	33	51
-21	36	51
-21	39	51
-24	-9	51
-24	-6	51
-24	-3	51
-24	36	51
-24	39	51
-12	3	54
-12	6	54
-12	9	54
-12	12	54
-12	15	54
-12	18	54
-12	21	54
-12	24	54
-12	27	54
-12	30	54
-12	33	54
-12	36	54
-12	39	54
-12	42	54
-12	45	54
-15	3	54
-15	6	54
-15	9	54
-15	12	54
-15	15	54
-15	18	54
-15	21	54
-15	24	54
-15	27	54
-15	30	54
-15	33	54
-15	36	54
-15	39	54
-15	42	54
-15	45	54
-18	-3	54
-18	0	54
-18	3	54
-18	6	54
-18	9	54
-18	12	54
-18	15	54
-18	18	54
-18	21	54
-18	24	54
-18	27	54
-18	30	54
-18	33	54
-18	36	54
-18	39	54
-21	-12	54
-21	-9	54
-21	-6	54
-21	-3	54
-21	0	54
-21	3	54
-21	9	54
-21	12	54
-21	15	54
-21	18	54
-21	21	54
-21	24	54
-21	27	54
-21	30	54
-21	33	54
-21	36	54
-24	-9	54
-24	-6	54
-24	-3	54
-24	15	54
-24	18	54
-24	21	54
-27	-6	54
-12	15	57
-12	18	57
-12	21	57
-12	24	57
-12	27	57
-12	30	57
-12	33	57
-12	36	57
-12	39	57
-12	42	57
-15	3	57
-15	6	57
-15	9	57
-15	12	57
-15	15	57
-15	18	57
-15	21	57
-15	24	57
-15	27	57
-15	30	57
-15	33	57
-15	36	57
-15	39	57
-18	0	57
-18	3	57
-18	6	57
-18	9	57
-18	12	57
-18	15	57
-18	18	57
-18	21	57
-18	24	57
-18	27	57
-18	30	57
-18	33	57
-18	36	57
-21	-12	57
-21	-9	57
-21	-6	57
-21	-3	57
-21	0	57
-21	3	57
-21	6	57
-21	9	57
-21	12	57
-21	15	57
-21	18	57
-21	21	57
-21	24	57
-21	27	57
-21	30	57
-21	33	57
-24	-12	57
-24	-9	57
-24	-6	57
-24	-3	57
-24	18	57
-24	33	57
-27	-6	57
-12	30	60
-12	33	60
-15	3	60
-15	6	60
-15	9	60
-15	12	60
-15	15	60
-15	18	60
-15	21	60
-15	24	60
-15	27	60
-15	30	60
-15	33	60
-18	0	60
-18	3	60
-18	6	60
-18	9	60
-18	12	60
-18	15	60
-18	18	60
-18	21	60
-18	24	60
-18	27	60
-18	30	60
-18	33	60
-21	-12	60
-21	-9	60
-21	-6	60
-21	-3	60
-21	0	60
-21	3	60
-21	6	60
-21	9	60
-21	12	60
-21	15	60
-21	18	60
-21	21	60
-21	24	60
-21	27	60
-21	30	60
-24	-12	60
-24	-9	60
-24	-6	60
-24	-3	60
-27	-9	60
-27	-6	60
-12	24	63
-12	27	63
-12	30	63
-12	33	63
-15	6	63
-15	9	63
-15	12	63
-15	15	63
-15	18	63
-15	21	63
-15	24	63
-15	27	63
-15	30	63
-15	33	63
-18	0	63
-18	3	63
-18	6	63
-18	9	63
-18	12	63
-18	15	63
-18	18	63
-18	21	63
-18	24	63
-18	27	63
-18	30	63
-21	-9	63
-21	-6	63
-21	-3	63
-21	0	63
-21	3	63
-21	6	63
-21	9	63
-21	12	63
-21	15	63
-21	18	63
-21	21	63
-21	24	63
-21	27	63
-24	-9	63
-24	-6	63
-24	-3	63
-24	0	63
-24	3	63
-24	6	63
-24	9	63
-24	21	63
-27	-9	63
-27	-6	63
-27	-3	63
-15	6	66
-15	9	66
-15	12	66
-15	15	66
-15	18	66
-15	21	66
-15	24	66
-18	3	66
-18	6	66
-18	9	66
-18	12	66
-18	15	66
-18	18	66
-18	21	66
-18	24	66
-21	-9	66
-21	-6	66
-21	-3	66
-21	0	66
-21	3	66
-21	6	66
-21	9	66
-21	12	66
-21	15	66
-21	18	66
-21	21	66
-24	-9	66
-24	-6	66
-24	-3	66
-24	0	66
-24	3	66
-24	6	66
-24	9	66
-24	12	66
-24	15	66
-24	18	66
-27	-9	66
-27	-6	66
-27	-3	66
-27	0	66
-27	3	66
-27	6	66
-27	9	66
-30	-9	66
-30	-6	66
-30	-3	66
-30	0	66
-30	3	66
-33	-6	66
-33	-3	66
-33	0	66
-15	-9	69
-15	-6	69
-15	-3	69
-15	0	69
-15	3	69
-15	6	69
-15	9	69
-15	12	69
-15	15	69
-18	-9	69
-18	-6	69
-18	-3	69
-18	0	69
-18	3	69
-18	6	69
-18	9	69
-18	12	69
-18	15	69
-21	-9	69
-21	-6	69
-21	-3	69
-21	0	69
-21	3	69
-21	6	69
-21	9	69
-21	12	69
-24	-9	69
-24	-6	69
-24	-3	69
-24	0	69
-24	3	69
-24	6	69
-24	9	69
-27	-9	69
-27	-6	69
-27	-3	69
-27	0	69
-27	3	69
-27	6	69
-30	-9	69
-30	-6	69
-30	-3	69
-30	0	69
-33	-6	69
-12	-9	72
-12	-6	72
-12	-3	72
-12	0	72
-12	3	72
-12	6	72
-12	9	72
-15	-9	72
-15	-6	72
-15	-3	72
-15	0	72
-15	3	72
-15	6	72
-18	-9	72
-18	-6	72
-18	-3	72
-18	0	72
-18	3	72
-18	6	72
-21	-9	72
-21	-6	72
-21	-3	72
-21	0	72
-21	3	72
-21	6	72
-24	-9	72
-24	-6	72
-24	-3	72
-24	0	72
-24	3	72
-27	-9	72
-27	-6	72
-27	-3	72
-27	0	72
-27	3	72
-30	-9	72
-30	-6	72
-30	-3	72
-15	-9	75
-15	-6	75
-15	-3	75
-15	0	75
-18	-9	75
-18	-6	75
-18	-3	75
-18	0	75
-21	-9	75
-21	-6	75
-21	-3	75
-21	0	75
-24	-9	75
-24	-6	75
-24	-3	75
-24	0	75
-27	-9	75
-27	-6	75
-12	-9	78
-12	-6	78
-12	-3	78
-12	0	78
-15	-9	78
-15	-6	78
-15	-3	78
-18	-9	78
-18	-6	78
-18	-3	78
-21	-9	78
-21	-6	78
-24	-9	78
-24	-6	78
-27	-9	78
-12	-9	81
-12	-6	81
-15	-9	81
-15	-6	81
-18	-6	81
