# Supplementary material for: A reversal coarse-grained analysis with application to an altered functional circuit in depression
Source: Brain Behav. 2013 Sep 22;3(6):637–48. doi: 10.1002/brb3.173 (PMC3868169; doi:10.1002/brb3.173)
Supplement: Supplementary file 18 [file brb30003-0637-SD18.xlsx]

## Sheet: Sheet1
-36	60	0
-21	54	18
-12	51	21
-21	51	21
-21	54	21
-24	51	21
-24	54	21
-12	51	24
-12	54	24
-15	51	24
-24	54	24
-24	57	24
-27	54	24
-24	57	27
-24	60	27
-27	57	27
-21	33	30
-24	57	30
-24	60	30
-27	57	30
-18	33	33
-18	36	33
-18	33	36
-12	42	39
-12	21	42
-12	39	42
-12	42	42
-15	36	42
-15	39	42
-18	36	42
-18	39	42
-12	21	45
-12	24	45
-12	30	45
-12	33	45
-12	36	45
-12	39	45
-12	42	45
-12	45	45
-15	21	45
-15	30	45
-15	36	45
-15	39	45
-18	12	45
-18	21	45
-18	30	45
-18	33	45
-18	36	45
-18	39	45
-21	36	45
-21	39	45
-9	24	48
-9	27	48
-9	30	48
-9	33	48
-9	36	48
-12	12	48
-12	15	48
-12	21	48
-12	24	48
-12	27	48
-12	30	48
-12	33	48
-12	36	48
-12	42	48
-15	9	48
-15	12	48
-15	21	48
-15	24	48
-15	36	48
-15	39	48
-18	9	48
-18	12	48
-18	15	48
-18	18	48
-18	24	48
-18	36	48
-18	39	48
-21	12	48
-21	15	48
-21	33	48
-21	36	48
-12	6	51
-12	9	51
-12	12	51
-12	15	51
-12	18	51
-12	21	51
-12	24	51
-12	27	51
-12	30	51
-15	6	51
-15	9	51
-15	12	51
-15	18	51
-15	21	51
-15	24	51
-18	6	51
-18	9	51
-18	12	51
-18	15	51
-18	18	51
-18	21	51
-18	24	51
-21	12	51
-21	15	51
-21	18	51
-12	6	54
-12	9	54
-12	18	54
-12	21	54
-12	24	54
-12	27	54
-15	6	54
-15	9	54
-15	12	54
-15	15	54
-15	18	54
-15	21	54
-15	24	54
-18	9	54
-18	12	54
-18	15	54
-18	18	54
-18	21	54
-18	24	54
-21	-6	54
-21	12	54
-21	15	54
-21	18	54
-21	21	54
-24	-6	54
-24	15	54
-12	15	57
-12	18	57
-12	21	57
-12	24	57
-15	3	57
-15	6	57
-15	9	57
-15	12	57
-15	15	57
-15	18	57
-15	21	57
-15	24	57
-18	6	57
-18	9	57
-18	12	57
-18	15	57
-18	18	57
-18	21	57
-18	24	57
-18	27	57
-21	-9	57
-21	12	57
-21	15	57
-21	18	57
-21	21	57
-24	-9	57
-24	-6	57
-27	-6	57
-15	3	60
-15	9	60
-15	12	60
-15	15	60
-15	18	60
-15	21	60
-18	9	60
-18	12	60
-18	15	60
-18	18	60
-18	21	60
-18	24	60
-18	27	60
-21	12	60
-21	15	60
-21	21	60
-21	24	60
-27	-6	60
-15	12	63
-15	18	63
-15	21	63
-18	9	63
-18	12	63
-18	15	63
-18	18	63
-18	21	63
-18	24	63
-21	9	63
-21	12	63
-21	15	63
-21	18	63
-21	12	66
-21	15	66
-33	0	66
-15	0	69
-15	3	69
-12	0	72
-12	3	72
-12	6	72
-15	3	72
-15	6	72
