# Supplementary material for: A reversal coarse-grained analysis with application to an altered functional circuit in depression
Source: Brain Behav. 2013 Sep 22;3(6):637–48. doi: 10.1002/brb3.173 (PMC3868169; doi:10.1002/brb3.173)
Supplement: Supplementary file 21 [file brb30003-0637-SD21.m]

clc;
clear;
B=xlsread('SFGdor_small.xlsx');%À¶É«±íÃæºÍÀ¶É«±ßµÄ¶àÃæÌå
Bsize=size(B);
bline=Bsize(1);
X=reshape(B(:,1),bline,1);
Y=reshape(B(:,2),bline,1);
Z=reshape(B(:,3),bline,1);
tri = convhulln(B);

B1=xlsread('SFGdor_all.xlsx');%ºì±íÃæºÍºìÉ«±ßµÄ¶àÃæÌå
B1size=size(B1);
b1line=B1size(1);
X1=reshape(B1(:,1),b1line,1);
Y1=reshape(B1(:,2),b1line,1);
Z1=reshape(B1(:,3),b1line,1);
tri1 = convhulln(B1);

B2=xlsread('PUT_small.xlsx');%»Æ±íÃæºÍºÍ»ÆÉ«±ßµÄ¶àÃæÌå
B2size=size(B2);
b2line=B2size(1);
X2=reshape(B2(:,1),b2line,1);
Y2=reshape(B2(:,2),b2line,1);
Z2=reshape(B2(:,3),b2line,1);
tri2 = convhulln(B2);

B3=xlsread('PUT_all.xlsx');%ºì±íÃæºÍºìÉ«±ßµÄ¶àÃæÌå
B3size=size(B3);
b3line=B3size(1);
X3=reshape(B3(:,1),b3line,1);
Y3=reshape(B3(:,2),b3line,1);
Z3=reshape(B3(:,3),b3line,1);
tri3 = convhulln(B3);

B4=xlsread('INS_small.xlsx');%À¶É«±íÃæºÍÀ¶É«±ßµÄ¶àÃæÌå
B4size=size(B4);
b4line=B4size(1);
X4=reshape(B4(:,1),b4line,1);
Y4=reshape(B4(:,2),b4line,1);
Z4=reshape(B4(:,3),b4line,1);
tri4 = convhulln(B4);

B5=xlsread('INS_all.xlsx');%ÂÌ±íÃæºÍÂÌÉ«±ßµÄ¶àÃæÌå
B5size=size(B5);
b5line=B5size(1);
X5=reshape(B5(:,1),b5line,1);
Y5=reshape(B5(:,2),b5line,1);
Z5=reshape(B5(:,3),b5line,1);
tri5 = convhulln(B5);

f=figure;

hold on
grid on
set(f, 'position',[400 80 900 600]);
trisurf(tri,X,Y,Z,'FaceColor','blue','FaceLighting','phong','EdgeColor','b');
trisurf(tri1,X1,Y1,Z1,'FaceColor','red','FaceLighting','phong','EdgeColor','r');
H1=get(gca,'Children');
 alpha(H1(2),0.5);%ÉèÖÃalphaÖµ,Í¸Ã÷¶ÈÉèÖÃ
 alpha(H1(1),0.2);
view(-37.5,30);
xlabel('x');
ylabel('y')
zlabel('z');
pause(2);%ÔÝÍ£2Ãë
myrotate;%Ðý×ªÕ¹Ê¾º¯Êý
pause(1);
clf(f);%Çå³ýfigure

hold on
grid on
trisurf(tri2,X2,Y2,Z2,'FaceColor','yellow','FaceLighting','phong','EdgeColor','y');
trisurf(tri3,X3,Y3,Z3,'FaceColor','red','FaceLighting','phong','EdgeColor','r');
H1=get(gca,'Children');
alpha(H1(2),0.5);
alpha(H1(1),0.2);
view(-37.5,30);
xlabel('x');
ylabel('y')
zlabel('z');
pause(2);
myrotate;
pause(1);
clf(f);

hold on
grid on
trisurf(tri4,X4,Y4,Z4,'FaceColor','blue','FaceLighting','phong','EdgeColor','b');
trisurf(tri5,X5,Y5,Z5,'FaceColor','green','FaceLighting','phong','EdgeColor','g');
H1=get(gca,'Children');
alpha(H1(2),0.5);
alpha(H1(1),0.2);
view(-37.5,30);
xlabel('x');
ylabel('y')
zlabel('z');
pause(2);
myrotate;
pause(1);
clf(f);

hold on
grid on
set(f, 'position',[400 80 900 600]);
trisurf(tri,X,Y,Z,'FaceColor','blue','FaceLighting','phong','EdgeColor','b');
trisurf(tri1,X1,Y1,Z1,'FaceColor','red','FaceLighting','phong','EdgeColor','r');
trisurf(tri2,X2,Y2,Z2,'FaceColor','yellow','FaceLighting','phong','EdgeColor','y');
trisurf(tri3,X3,Y3,Z3,'FaceColor','red','FaceLighting','phong','EdgeColor','r');
trisurf(tri4,X4,Y4,Z4,'FaceColor','blue','FaceLighting','phong','EdgeColor','b');
trisurf(tri5,X5,Y5,Z5,'FaceColor','green','FaceLighting','phong','EdgeColor','g');
 H1=get(gca,'Children');
 alpha(H1(6),0.5);
 alpha(H1(5),0.2);
 alpha(H1(4),0.5);
 alpha(H1(3),0.2);
 alpha(H1(2),0.5);
 alpha(H1(1),0.2);
view(-37.5,30);
xlabel('x');
ylabel('y')
zlabel('z');
